# Supplementary material for: (20S)-22-Iodo­methyl-6β-meth­oxy-3α,5-dihydro-3′H-cyclo­propa[3α,5]-5α-pregnane
Source: Acta Crystallogr Sect E Struct Rep Online. 2009 Apr 25;65(Pt 5):o1125. doi: 10.1107/S1600536809014597 (PMC2981155; doi:10.1107/S1600536809014597)
Supplement: Supplementary file 2 [file e-65-o1125-Isup2.hkl]

# 
# h,k,l, Fc-squared, Fo-squared, sigma(Fo-squared) and status flag 
# 
data_I
_shelx_title '  P21' 
_shelx_refln_list_code          4 
_shelx_F_calc_maximum      126.43 
_exptl_crystal_F_000       472.00 
_reflns_d_resolution_high  0.7696 
 
loop_ 
 _symmetry_equiv_pos_as_xyz 
 'x, y, z' 
 '-x, y+1/2, -z' 
 
_cell_length_a     7.4001 
_cell_length_b     9.8862 
_cell_length_c    14.8768 
_cell_angle_alpha  90.000 
_cell_angle_beta  100.593 
_cell_angle_gamma  90.000 
 
_shelx_F_squared_multiplier     1.000 
 
loop_ 
 _refln_index_h 
 _refln_index_k 
 _refln_index_l 
 _refln_F_squared_calc 
 _refln_F_squared_meas 
 _refln_F_squared_sigma 
 _refln_observed_status 
   0 -12   0      543.80      587.01     25.95 o 
   1 -12   0      451.94      484.91     22.13 o 
   2 -12   0      660.80      685.97     26.77 o 
   3 -12   0      415.89      429.48     21.26 o 
   1 -11   0      129.98      136.36      8.08 o 
   2 -11   0       10.32        7.88      5.55 o 
   3 -11   0      108.80       99.23     11.01 o 
   4 -11   0        9.74       12.30      7.41 o 
   0 -10   0     1426.26     1439.77     42.47 o 
   1 -10   0     1618.78     1614.19     32.33 o 
   2 -10   0     1668.27     1635.54     33.44 o 
   3 -10   0      800.09      787.03     23.39 o 
   4 -10   0      984.26      977.81     34.13 o 
   5 -10   0      294.82      280.45     16.85 o 
   1  -9   0        5.84        3.23      3.61 o 
   2  -9   0      175.34      154.31      7.74 o 
   3  -9   0       25.64       21.85      5.83 o 
   4  -9   0       17.36       27.32     17.40 o 
   5  -9   0       34.10       35.36      9.60 o 
   6  -9   0       34.06       38.70      9.04 o 
   0  -8   0     1029.99     1045.80     37.74 o 
   1  -8   0     3734.34     3721.34     57.69 o 
   2  -8   0      962.83      989.46     25.30 o 
   3  -8   0     1127.20     1084.49     27.32 o 
   4  -8   0      777.53      788.16     35.53 o 
   5  -8   0      498.90      465.51     20.50 o 
   6  -8   0      516.38      516.69     22.85 o 
   7  -8   0      361.15      360.02     19.27 o 
   1  -7   0       12.60        8.03      2.97 o 
   2  -7   0      257.45      250.63     12.36 o 
   3  -7   0      463.43      444.58     14.87 o 
   4  -7   0       31.44       35.72      5.72 o 
   5  -7   0       25.22       43.27      6.40 o 
   6  -7   0       56.63       60.72      8.99 o 
   7  -7   0       41.45       54.17      9.33 o 
   0  -6   0     4453.22     4683.70    108.72 o 
   1  -6   0     3084.44     3183.70     62.49 o 
   2  -6   0     1164.56     1182.74     25.20 o 
   3  -6   0     2547.48     2499.65     64.19 o 
   4  -6   0     2020.80     1963.83     52.05 o 
   5  -6   0      815.60      831.82     22.49 o 
   6  -6   0      630.95      625.94     24.54 o 
   7  -6   0      467.62      459.65     21.76 o 
   8  -6   0      245.07      277.39     16.94 o 
   1  -5   0       40.03       52.26      5.75 o 
   2  -5   0       85.21      111.08     12.92 o 
   3  -5   0      294.49      312.91     23.74 o 
   4  -5   0       98.83      117.13      8.79 o 
   5  -5   0      129.09      151.87     24.10 o 
   6  -5   0       18.47       25.29      7.89 o 
   7  -5   0        3.75        2.77      5.76 o 
   8  -5   0        8.80        2.66      6.58 o 
   0  -4   0     6434.31     6622.26    215.82 o 
   1  -4   0     6668.92     6750.71    129.99 o 
   2  -4   0     5210.98     5172.90    119.45 o 
   3  -4   0     5000.51     4918.45    116.32 o 
   4  -4   0     2292.75     2292.33    100.81 o 
   5  -4   0     1338.05     1255.85     49.91 o 
   6  -4   0      624.45      611.14     17.43 o 
   7  -4   0      367.62      349.46     16.68 o 
   8  -4   0       64.26       41.56     12.55 o 
   1  -3   0      116.67      136.00     11.49 o 
   2  -3   0      787.90      893.23     24.82 o 
   3  -3   0      854.61     1028.67     28.87 o 
   4  -3   0      340.78      351.48     18.66 o 
   5  -3   0       44.70       53.73      5.91 o 
   6  -3   0       17.75       23.10      4.58 o 
   7  -3   0       49.46       53.35      7.97 o 
   8  -3   0        4.48       11.27      9.44 o 
   9  -3   0        4.72        5.98      7.82 o 
   1  -2   0     3115.65     3238.27     51.47 o 
   2  -2   0     5956.32     6128.02    135.15 o 
   3  -2   0     7937.46     8383.64    196.09 o 
   4  -2   0     3476.69     3342.86     82.35 o 
   5  -2   0     2505.93     2495.48     62.11 o 
   6  -2   0     1647.69     1600.06     43.77 o 
   7  -2   0     1168.30     1151.73     34.62 o 
   8  -2   0      432.15      455.74     15.96 o 
   9  -2   0      204.96      207.93     22.81 o 
   1  -1   0     8207.89     8287.63    195.47 o 
   2  -1   0      618.98      653.82     25.40 o 
   3  -1   0      393.48      418.55     12.94 o 
   4  -1   0       66.73       71.71      5.49 o 
   5  -1   0       24.67       29.36      7.09 o 
   6  -1   0       10.66       12.77      5.29 o 
   7  -1   0       46.67       41.23      7.35 o 
   8  -1   0        4.70       22.78      7.55 o 
   9  -1   0        3.11       23.46     11.91 o 
   1   0   0    11598.26    11778.07    223.33 o 
   2   0   0    15592.68    15878.29    296.11 o 
   3   0   0     4325.71     4315.72    101.62 o 
   4   0   0     1888.51     1885.19     47.27 o 
   5   0   0      628.64      585.62     15.47 o 
   6   0   0      216.84      218.09      9.44 o 
   7   0   0      346.33      341.54     12.73 o 
   8   0   0      103.37       97.74     10.43 o 
   9   0   0       91.98       93.77     13.85 o 
   1   1   0     8204.06     8612.12    195.19 o 
   2   1   0      617.01      702.86     15.33 o 
   3   1   0      391.17      412.44     11.06 o 
   4   1   0       66.28       69.79      4.05 o 
   5   1   0       25.24       30.61      4.15 o 
   6   1   0       10.27       15.17      4.18 o 
   7   1   0       47.73       44.35      7.83 o 
   8   1   0        4.48       13.83      7.10 o 
   9   1   0        3.06        0.00      7.28 o 
   0   2   0    11284.78    12019.70    275.82 o 
   1   2   0     2643.42     2690.60     72.08 o 
   2   2   0     5493.98     5596.91    110.59 o 
   3   2   0     8166.15     8521.48    138.66 o 
   4   2   0     3593.46     3518.74     58.95 o 
   5   2   0     2519.36     2500.15     44.29 o 
   6   2   0     1678.99     1630.15     45.29 o 
   7   2   0     1233.25     1174.44     36.37 o 
   8   2   0      406.69      411.23     35.71 o 
   9   2   0      211.37      206.60     15.78 o 
   1   3   0      116.80      139.79      9.69 o 
   2   3   0      793.05      933.16     42.09 o 
   3   3   0      852.72     1004.77     23.05 o 
   4   3   0      338.11      331.24     21.45 o 
   5   3   0       43.14       48.60      5.41 o 
   6   3   0       18.80       26.66      7.03 o 
   7   3   0       48.03       63.24      8.87 o 
   8   3   0        4.95       12.74     14.70 o 
   9   3   0        4.99        6.40     11.06 o 
   0   4   0     6607.54     6697.33    155.11 o 
   1   4   0     6928.62     7016.50    113.57 o 
   2   4   0     5209.20     4983.97    157.65 o 
   3   4   0     4881.07     4844.68    117.44 o 
   4   4   0     2267.66     2193.76     47.00 o 
   5   4   0     1312.87     1238.64     29.64 o 
   6   4   0      600.47      560.38     34.32 o 
   7   4   0      307.77      268.35     15.74 o 
   8   4   0       55.31       45.28     13.30 o 
   1   5   0       39.31       34.54      4.31 o 
   2   5   0       87.24      123.07     12.98 o 
   3   5   0      295.84      315.20     19.36 o 
   4   5   0      102.72      112.80     17.40 o 
   5   5   0      127.88      126.67     10.44 o 
   6   5   0       17.52       13.25      6.07 o 
   7   5   0        3.45       12.93      7.28 o 
   8   5   0        8.64       18.40     11.53 o 
   0   6   0     4245.74     4507.67    157.37 o 
   1   6   0     3015.96     3147.27     61.81 o 
   2   6   0     1103.24     1115.89     26.37 o 
   3   6   0     2478.16     2503.49     64.92 o 
   4   6   0     1965.66     1899.53     52.86 o 
   5   6   0      816.49      753.14     39.00 o 
   6   6   0      678.36      733.65     37.72 o 
   7   6   0      508.14      488.08     31.91 o 
   8   6   0      255.77      258.93     25.30 o 
   1   7   0       12.03        9.89      4.05 o 
   2   7   0      257.52      260.00     10.24 o 
   3   7   0      468.48      491.50     22.95 o 
   4   7   0       30.02       37.11     10.84 o 
   5   7   0       26.87       48.74      7.42 o 
   6   7   0       60.40       59.75     14.16 o 
   7   7   0       43.72       45.63     13.85 o 
   0   8   0     1142.03     1123.23     46.37 o 
   1   8   0     3843.19     3763.27     92.80 o 
   2   8   0     1048.91     1024.75     30.90 o 
   3   8   0     1166.25     1054.32     47.93 o 
   4   8   0      802.30      768.67     40.03 o 
   5   8   0      465.22      412.96     28.46 o 
   6   8   0      518.05      504.10     33.02 o 
   7   8   0      331.56      304.82     27.01 o 
   1   9   0        5.42       -2.25      7.82 o 
   2   9   0      171.66      158.30     11.32 o 
   3   9   0       25.05       25.13      6.62 o 
   4   9   0       16.16       20.66     10.98 o 
   5   9   0       32.46       52.65     13.99 o 
   6   9   0       36.41       25.17     13.46 o 
   0  10   0     1420.48     1410.42     61.13 o 
   1  10   0     1558.78     1527.16     66.94 o 
   2  10   0     1700.73     1684.49     48.17 o 
   3  10   0      832.09      788.67     28.04 o 
   4  10   0     1014.72      990.60     50.01 o 
   5  10   0      305.12      266.26     24.62 o 
   1  11   0      131.78      130.99     17.66 o 
   2  11   0       11.04       11.80     11.19 o 
   3  11   0      110.19      108.22     16.62 o 
   4  11   0       11.39       14.34     11.88 o 
   0  12   0      569.25      587.70     36.88 o 
   1  12   0      449.87      487.75     33.02 o 
   2  12   0      645.05      652.88     40.41 o 
   3  12   0      408.92      385.22     30.46 o 
  -3 -12   1       17.91       14.92      7.73 o 
  -2 -12   1       79.73       85.07     10.45 o 
  -1 -12   1      225.16      242.82     13.75 o 
   0 -12   1       23.09       17.57      5.57 o 
   1 -12   1      138.74      144.44     26.55 o 
   2 -12   1      155.27      158.84     13.30 o 
   3 -12   1       25.04       28.71      9.12 o 
  -4 -11   1      141.52      139.62     13.14 o 
  -3 -11   1      670.08      727.63     35.37 o 
  -2 -11   1      255.03      268.43     12.47 o 
  -1 -11   1      804.58      818.92     20.18 o 
   0 -11   1      954.43      981.65     23.29 o 
   1 -11   1      964.23      914.26     21.90 o 
   2 -11   1      757.75      749.94     22.81 o 
   3 -11   1      816.73      812.08     30.12 o 
   4 -11   1      315.15      304.16     17.77 o 
  -6 -10   1       91.13       85.86     11.38 o 
  -5 -10   1       65.88       63.63      9.70 o 
  -4 -10   1       24.99       35.86      8.61 o 
  -3 -10   1       14.19        2.31      7.09 o 
  -2 -10   1        5.92        2.24      4.09 o 
  -1 -10   1       81.66       81.23      6.39 o 
   0 -10   1        5.57        6.14      4.05 o 
   1 -10   1        0.58       -3.64      3.77 o 
   2 -10   1       57.68       60.49      7.29 o 
   3 -10   1        2.31        3.33      5.00 o 
   4 -10   1       29.13       27.80      7.93 o 
   5 -10   1       52.30       57.26     10.05 o 
  -6  -9   1      365.64      354.16     19.20 o 
  -5  -9   1      580.33      591.34     24.45 o 
  -4  -9   1     1054.39     1019.22     47.06 o 
  -3  -9   1      997.49      977.59     25.86 o 
  -2  -9   1     1612.32     1624.01     31.67 o 
  -1  -9   1      894.72      890.35     23.28 o 
   0  -9   1     1823.31     1854.95     31.54 o 
   1  -9   1     1320.43     1336.77     27.58 o 
   2  -9   1     1494.86     1508.03     30.71 o 
   3  -9   1     1129.79     1089.76     28.89 o 
   4  -9   1      862.99      828.83     24.60 o 
   5  -9   1      877.21      908.27     32.90 o 
   6  -9   1      360.46      371.63     19.72 o 
  -7  -8   1        8.04       18.25      8.10 o 
  -6  -8   1       29.44       26.29      7.55 o 
  -5  -8   1       18.74       20.73      6.86 o 
  -4  -8   1      138.99      134.64      8.81 o 
  -3  -8   1      259.53      247.72     20.27 o 
  -2  -8   1       60.93       76.64     10.77 o 
  -1  -8   1      177.63      172.81      8.76 o 
   0  -8   1      321.97      337.34     19.23 o 
   1  -8   1      319.07      339.90     24.33 o 
   2  -8   1       94.23      116.26      7.31 o 
   3  -8   1      243.43      242.24     13.82 o 
   4  -8   1       80.67       87.08      9.45 o 
   5  -8   1       18.46       21.63      6.04 o 
   6  -8   1       25.14       29.79      8.14 o 
   7  -8   1       22.12       13.17     16.29 o 
  -8  -7   1       77.05       75.56     12.98 o 
  -7  -7   1      156.81      176.79     13.69 o 
  -6  -7   1      388.52      365.47     18.17 o 
  -5  -7   1      743.14      763.77     37.24 o 
  -4  -7   1     1654.88     1629.37     37.57 o 
  -3  -7   1     3100.81     3106.61     64.23 o 
  -2  -7   1     6104.76     6199.23    119.55 o 
  -1  -7   1     2348.09     2358.87     40.94 o 
   0  -7   1     3773.31     3843.01     75.25 o 
   1  -7   1     1722.48     1687.89     30.77 o 
   2  -7   1     2263.23     2112.36     53.98 o 
   3  -7   1      973.54      936.83     30.31 o 
   4  -7   1      583.16      539.51     35.73 o 
   5  -7   1      736.72      731.50     26.05 o 
   6  -7   1      375.11      355.32     14.72 o 
   7  -7   1      370.80      368.44     19.21 o 
  -8  -6   1       30.09       34.31     13.79 o 
  -7  -6   1      126.15      128.97     11.86 o 
  -6  -6   1      258.62      218.21     22.70 o 
  -5  -6   1      236.28      234.87     10.67 o 
  -4  -6   1      395.91      372.29     12.94 o 
  -3  -6   1      566.42      551.43     18.66 o 
  -2  -6   1      272.66      284.07     12.91 o 
  -1  -6   1       20.82       21.09      3.69 o 
   0  -6   1       23.43       37.21      5.44 o 
   1  -6   1       67.39       96.69     10.88 o 
   2  -6   1      175.26      210.73     13.89 o 
   3  -6   1       64.86       52.93      6.92 o 
   4  -6   1      135.42      147.20     10.67 o 
   5  -6   1       92.65      101.76     14.85 o 
   6  -6   1       62.43       65.29      8.89 o 
   7  -6   1       44.25       52.23      9.17 o 
   8  -6   1       66.61       56.21     12.77 o 
  -8  -5   1      135.48      141.85     18.42 o 
  -7  -5   1      387.32      415.44     18.74 o 
  -6  -5   1     1271.40     1180.66     35.96 o 
  -5  -5   1     1027.74     1047.12     32.04 o 
  -4  -5   1     1268.09     1261.84     28.95 o 
  -3  -5   1     1875.21     1756.73     39.65 o 
  -2  -5   1     4696.57     4885.12     82.02 o 
  -1  -5   1     4398.09     4579.30     90.07 o 
   0  -5   1     7102.84     7488.94    142.44 o 
   1  -5   1     8157.50     8584.81    158.57 o 
   2  -5   1     4298.37     4265.99     81.71 o 
   3  -5   1     4253.00     4175.90    126.19 o 
   4  -5   1     2491.88     2455.89     63.24 o 
   5  -5   1     1708.03     1657.83     45.25 o 
   6  -5   1      502.02      477.61     27.33 o 
   7  -5   1      289.91      286.72     16.00 o 
   8  -5   1      134.72      143.63     12.58 o 
  -9  -4   1       13.33        1.73     10.17 o 
  -8  -4   1       91.39       68.95     13.50 o 
  -7  -4   1      196.28      197.56     11.59 o 
  -6  -4   1      132.79      128.85     10.16 o 
  -5  -4   1       75.61       62.78     13.03 o 
  -4  -4   1        4.91       15.69      3.67 o 
  -3  -4   1      864.03      959.94     22.57 o 
  -2  -4   1      892.77      837.55     22.41 o 
  -1  -4   1      402.48      398.59     27.27 o 
   0  -4   1     2375.75     2601.60    131.14 o 
   1  -4   1     2685.78     3117.76     60.58 o 
   2  -4   1      319.84      387.25     14.44 o 
   3  -4   1      419.20      447.87     17.12 o 
   4  -4   1       27.39       46.77      6.26 o 
   5  -4   1      188.63      214.03     10.26 o 
   6  -4   1       86.36       88.27      7.81 o 
   7  -4   1        7.14       -0.31      5.61 o 
   8  -4   1       17.72       11.09     10.78 o 
  -9  -3   1       16.17       19.14      8.22 o 
  -8  -3   1      293.08      292.13     17.74 o 
  -7  -3   1      650.03      637.28     22.68 o 
  -6  -3   1     1019.76      980.16     26.66 o 
  -5  -3   1     1506.62     1515.24     63.60 o 
  -4  -3   1     4372.94     4394.71    101.25 o 
  -3  -3   1     2850.94     2875.59     55.15 o 
  -2  -3   1     6106.44     6007.09    149.25 o 
  -1  -3   1     6114.60     6259.61    117.13 o 
   0  -3   1     6908.50     7010.78    167.45 o 
   1  -3   1     8799.36     9316.91    177.81 o 
   2  -3   1     6244.69     6269.21    216.30 o 
   3  -3   1     1536.51     1420.35     38.90 o 
   4  -3   1     2092.68     2036.87     55.48 o 
   5  -3   1      858.88      821.63     24.30 o 
   6  -3   1      807.37      810.44     25.04 o 
   7  -3   1      356.78      359.55     16.31 o 
   8  -3   1      168.36      161.87     13.22 o 
   9  -3   1      272.52      298.69     27.25 o 
  -9  -2   1        0.89       10.51     11.30 o 
  -8  -2   1        1.58        5.87      5.22 o 
  -7  -2   1        4.86        8.70      7.26 o 
  -6  -2   1       29.72       39.41      6.33 o 
  -5  -2   1       48.17       57.41     11.12 o 
  -4  -2   1      252.52      269.08      8.26 o 
  -3  -2   1      503.68      509.88     12.11 o 
  -2  -2   1      190.74      202.41      5.21 o 
  -1  -2   1       75.05       74.14      3.81 o 
   0  -2   1     5181.35     5481.80    125.90 o 
   1  -2   1     1471.91     1625.45     31.67 o 
   2  -2   1      412.42      417.43     13.09 o 
   3  -2   1      867.11      985.25     49.51 o 
   4  -2   1      306.30      363.66     12.59 o 
   5  -2   1       56.12       68.46      6.06 o 
   6  -2   1      120.50      130.19      8.87 o 
   7  -2   1       54.42       67.09      7.85 o 
   8  -2   1        7.17       13.95      6.95 o 
   9  -2   1       11.82       10.83     11.73 o 
  -9  -1   1      186.18      196.64     14.33 o 
  -8  -1   1      255.74      261.10     15.18 o 
  -7  -1   1      305.28      306.73     12.20 o 
  -6  -1   1     1263.92     1231.30     35.37 o 
  -5  -1   1     1817.08     1780.82     36.87 o 
  -4  -1   1     1627.28     1605.51     35.51 o 
  -3  -1   1     7270.64     7444.39    140.71 o 
  -2  -1   1     6367.50     6779.72    134.32 o 
  -1  -1   1    10917.95    11381.90    162.66 o 
   0  -1   1      237.10      262.23      6.08 o 
   1  -1   1    15463.04    14839.72    776.16 o 
   2  -1   1     4444.97     4572.16     84.40 o 
   3  -1   1     3562.76     3573.17     80.66 o 
   4  -1   1     4315.93     4337.67    100.14 o 
   5  -1   1     2460.63     2436.67     59.50 o 
   6  -1   1      828.01      790.59     25.27 o 
   7  -1   1      509.34      491.25     16.07 o 
   8  -1   1      348.88      341.43     19.26 o 
   9  -1   1       49.82       58.79     15.35 o 
  -9   0   1       52.52       63.44     14.30 o 
  -8   0   1        4.26        1.77      6.43 o 
  -7   0   1      154.72      150.46      8.87 o 
  -6   0   1      206.41      210.72     10.23 o 
  -5   0   1        0.54        5.66      3.81 o 
  -4   0   1       87.05       86.87      7.56 o 
  -3   0   1      343.35      389.05      9.99 o 
  -2   0   1      496.22      479.14     10.93 o 
  -1   0   1     2098.21     2278.09     53.68 o 
   0   0   1        2.29        5.11      1.05 o 
   1   0   1      890.99      900.69     17.94 o 
   2   0   1      869.42      937.74     19.32 o 
   3   0   1      573.99      689.76     15.70 o 
   4   0   1      917.40      996.56     27.63 o 
   5   0   1       17.47       35.03      5.66 o 
   6   0   1        0.13        6.08      5.04 o 
   7   0   1       84.38       96.52      7.34 o 
   8   0   1        0.07       -2.06     11.30 o 
   9   0   1       16.16       16.42     11.80 o 
  -9   1   1      170.20      174.66     14.85 o 
  -8   1   1      248.50      268.34     15.34 o 
  -7   1   1      286.13      306.61     24.78 o 
  -6   1   1     1322.73     1280.32     25.16 o 
  -5   1   1     1768.40     1739.70     32.12 o 
  -4   1   1     1847.76     1851.28     31.27 o 
  -3   1   1     7482.19     7563.95    141.70 o 
  -2   1   1     6942.35     7497.74    117.22 o 
  -1   1   1    10607.42    10782.66    201.61 o 
   1   1   1    15984.93    15455.39    715.06 o 
   2   1   1     4113.88     4218.03    103.55 o 
   3   1   1     3219.89     3282.97     81.93 o 
   4   1   1     4139.50     4155.05    101.75 o 
   5   1   1     2335.59     2343.68     61.01 o 
   6   1   1      810.23      786.22     20.40 o 
   7   1   1      499.87      492.79     20.33 o 
   8   1   1      379.54      381.05     18.84 o 
   9   1   1       66.92       70.25     10.86 o 
  -9   2   1        1.62       -8.93     10.16 o 
  -8   2   1        2.82        3.79      8.73 o 
  -7   2   1        6.93       18.88      7.22 o 
  -6   2   1       22.24       23.77      4.99 o 
  -5   2   1       48.55       55.84      4.48 o 
  -4   2   1      233.50      234.88     11.34 o 
  -3   2   1      502.93      507.16     11.40 o 
  -2   2   1      226.57      243.68      7.88 o 
  -1   2   1       93.32       94.70      5.30 o 
   0   2   1     5330.80     5579.99    128.02 o 
   1   2   1     1461.35     1589.55     33.79 o 
   2   2   1      387.54      391.21     23.28 o 
   3   2   1      832.37      949.99     27.04 o 
   4   2   1      298.23      366.25     14.41 o 
   5   2   1       53.88       59.96      4.81 o 
   6   2   1      112.55      125.18     10.48 o 
   7   2   1       52.79       67.72      9.07 o 
   8   2   1        8.68       13.57      7.19 o 
   9   2   1       12.62       26.18      9.16 o 
  -9   3   1       18.07       24.03     12.87 o 
  -8   3   1      300.05      302.82     23.98 o 
  -7   3   1      663.94      605.99     24.03 o 
  -6   3   1     1049.42     1009.09     31.30 o 
  -5   3   1     1556.99     1569.57     42.83 o 
  -4   3   1     4234.42     4135.49     83.65 o 
  -3   3   1     2653.25     2675.66     55.41 o 
  -2   3   1     6059.58     6294.47    117.16 o 
  -1   3   1     6011.36     6170.55    117.83 o 
   0   3   1     7423.70     7748.06    170.75 o 
   1   3   1     9089.31     9681.45    179.05 o 
   2   3   1     6616.83     6821.39    127.60 o 
   3   3   1     1715.68     1573.40     57.61 o 
   4   3   1     2255.96     2132.12     42.77 o 
   5   3   1      895.27      839.68     29.74 o 
   6   3   1      827.24      804.18     27.66 o 
   7   3   1      317.44      324.35     18.24 o 
   8   3   1      158.19      171.55     13.91 o 
   9   3   1      262.37      255.49     24.23 o 
  -9   4   1       13.69        7.39     11.38 o 
  -8   4   1       89.36       75.27     14.13 o 
  -7   4   1      204.95      196.50     21.22 o 
  -6   4   1      146.21      148.53      9.36 o 
  -5   4   1       90.19       81.71      6.49 o 
  -4   4   1        1.55       10.95      6.28 o 
  -3   4   1      928.35     1015.54     22.82 o 
  -2   4   1      854.99      797.19     19.10 o 
  -1   4   1      402.65      401.10     23.99 o 
   0   4   1     2362.35     2650.10     52.03 o 
   1   4   1     2569.64     2905.66     50.68 o 
   2   4   1      360.16      425.23     12.54 o 
   3   4   1      385.46      424.49     16.47 o 
   4   4   1       35.64       60.80     13.09 o 
   5   4   1      170.34      175.66     22.10 o 
   6   4   1       96.38       78.14     13.20 o 
   7   4   1        5.17        9.12      6.98 o 
   8   4   1       18.84       21.62      8.19 o 
  -8   5   1      147.58      136.85     18.85 o 
  -7   5   1      347.54      326.46     25.30 o 
  -6   5   1     1197.61     1154.65     48.09 o 
  -5   5   1     1076.20     1070.27     32.38 o 
  -4   5   1     1274.73     1227.52     28.77 o 
  -3   5   1     2060.89     2009.54     40.18 o 
  -2   5   1     4862.28     5023.19     96.15 o 
  -1   5   1     4607.74     4837.78    112.00 o 
   0   5   1     7249.44     7744.35    145.27 o 
   1   5   1     7867.85     8257.70    138.10 o 
   2   5   1     4244.94     4166.26    101.51 o 
   3   5   1     4274.30     4314.34    102.96 o 
   4   5   1     2432.19     2442.07     63.32 o 
   5   5   1     1641.68     1565.04     45.46 o 
   6   5   1      530.90      478.94     22.82 o 
   7   5   1      322.47      316.46     17.14 o 
   8   5   1      148.55      136.41     18.43 o 
  -8   6   1       25.84       32.61     14.06 o 
  -7   6   1      113.96      121.00     17.90 o 
  -6   6   1      250.14      223.93     14.60 o 
  -5   6   1      242.58      215.43     10.89 o 
  -4   6   1      395.89      367.29     21.09 o 
  -3   6   1      563.77      554.42     25.44 o 
  -2   6   1      257.16      244.52     20.86 o 
  -1   6   1       17.09       22.42      3.27 o 
   0   6   1       19.18       23.42      3.10 o 
   1   6   1       60.50       94.93      7.86 o 
   2   6   1      200.34      242.31     18.72 o 
   3   6   1       68.99       71.56      9.24 o 
   4   6   1      128.22      136.89     10.28 o 
   5   6   1      101.37      109.46     22.87 o 
   6   6   1       66.24      101.47     12.91 o 
   7   6   1       43.97       55.19     14.08 o 
   8   6   1       64.12       68.47     15.19 o 
  -8   7   1       86.04       97.15     17.67 o 
  -7   7   1      155.78      195.14     22.04 o 
  -6   7   1      407.51      353.60     26.01 o 
  -5   7   1      744.41      779.30     28.01 o 
  -4   7   1     1673.15     1648.83     37.53 o 
  -3   7   1     3140.60     3128.65     64.23 o 
  -2   7   1     6069.33     6094.42    148.17 o 
  -1   7   1     2133.63     2168.76     58.88 o 
   0   7   1     3733.04     3844.59     76.90 o 
   1   7   1     1699.74     1618.93     35.64 o 
   2   7   1     2152.86     1931.29     53.16 o 
   3   7   1      990.77      988.89     30.03 o 
   4   7   1      629.11      598.93     21.60 o 
   5   7   1      730.44      732.92     26.08 o 
   6   7   1      372.68      365.46     19.09 o 
   7   7   1      382.33      389.86     29.89 o 
  -7   8   1       10.64        0.36     11.42 o 
  -6   8   1       35.94       51.34     13.90 o 
  -5   8   1       13.19       22.56     10.94 o 
  -4   8   1      123.34      119.25      8.19 o 
  -3   8   1      246.03      225.67     15.67 o 
  -2   8   1       53.94       59.58     16.62 o 
  -1   8   1      193.11      174.63     28.78 o 
   0   8   1      326.89      337.23     21.55 o 
   1   8   1      330.56      348.03     12.49 o 
   2   8   1       89.93      100.93     11.74 o 
   3   8   1      258.64      258.41     13.50 o 
   4   8   1       80.65      106.14     12.93 o 
   5   8   1       14.38       12.54      6.51 o 
   6   8   1       20.58        7.43     11.83 o 
   7   8   1       18.68       18.66     13.76 o 
  -6   9   1      355.73      343.40     28.13 o 
  -5   9   1      621.44      585.77     36.00 o 
  -4   9   1      959.36      934.97     47.36 o 
  -3   9   1      946.64      969.11     25.68 o 
  -2   9   1     1501.23     1488.60     45.20 o 
  -1   9   1      881.18      915.04     29.02 o 
   0   9   1     1845.35     1832.14     51.53 o 
   1   9   1     1354.66     1375.47     40.19 o 
   2   9   1     1540.18     1558.11     44.38 o 
   3   9   1     1141.67     1139.69     35.41 o 
   4   9   1      886.83      852.60     29.54 o 
   5   9   1      882.62      927.36     47.81 o 
   6   9   1      345.77      342.42     29.11 o 
  -6  10   1       90.38      102.81     18.24 o 
  -5  10   1       55.46       65.88     15.52 o 
  -4  10   1       24.46       33.04     12.12 o 
  -3  10   1       18.57       30.07     11.62 o 
  -2  10   1        4.99        0.56      8.49 o 
  -1  10   1       88.87      101.13     14.82 o 
   0  10   1        6.12        3.72      6.38 o 
   1  10   1        2.45       14.36      9.81 o 
   2  10   1       48.84       42.87      8.29 o 
   3  10   1        2.90        5.05      6.51 o 
   4  10   1       26.46       24.55     12.94 o 
   5  10   1       52.58       64.56     15.09 o 
  -4  11   1      139.47      154.63     20.91 o 
  -3  11   1      656.04      705.63     40.63 o 
  -2  11   1      244.97      278.35     23.97 o 
  -1  11   1      809.20      829.30     42.83 o 
   0  11   1      926.81      960.19     33.87 o 
   1  11   1      934.20      944.04     47.34 o 
   2  11   1      728.73      724.42     41.43 o 
   3  11   1      813.22      783.11     44.21 o 
   4  11   1      293.12      229.75     24.60 o 
  -3  12   1       13.23       12.32     11.41 o 
  -2  12   1       88.03       89.49     17.23 o 
  -1  12   1      223.37      236.19     23.49 o 
   0  12   1       20.28       23.32     12.36 o 
   1  12   1      144.44      129.27     19.58 o 
   2  12   1      159.75      172.68     21.51 o 
   3  12   1       31.09       30.50     13.29 o 
  -3 -12   2      572.07      601.41     25.43 o 
  -2 -12   2     1047.93     1095.33     29.51 o 
  -1 -12   2      554.79      550.30     19.34 o 
   0 -12   2      435.81      440.47     21.58 o 
   1 -12   2      717.25      708.34     28.60 o 
   2 -12   2      411.88      393.77     16.81 o 
   3 -12   2      381.77      388.23     20.42 o 
  -4 -11   2      276.52      273.59     37.51 o 
  -3 -11   2      110.24      111.21     15.31 o 
  -2 -11   2      186.41      173.01     11.47 o 
  -1 -11   2      179.10      194.60     16.81 o 
   0 -11   2      125.88      132.12      9.32 o 
   1 -11   2      131.09      145.65     14.57 o 
   2 -11   2       27.56       45.05      7.26 o 
   3 -11   2       34.54       42.09      7.53 o 
   4 -11   2       69.46       69.77     10.76 o 
  -6 -10   2      313.59      333.03     34.74 o 
  -5 -10   2      420.08      446.28     21.24 o 
  -4 -10   2      676.54      724.79     27.43 o 
  -3 -10   2      577.84      591.41     23.39 o 
  -2 -10   2     1088.97     1108.52     34.55 o 
  -1 -10   2     1357.82     1407.50     29.32 o 
   0 -10   2     1125.60     1135.55     24.84 o 
   1 -10   2     1183.08     1167.59     25.65 o 
   2 -10   2      867.30      837.72     30.05 o 
   3 -10   2      665.88      625.57     20.91 o 
   4 -10   2      659.49      624.05     21.48 o 
   5 -10   2      242.07      236.85     16.50 o 
  -6  -9   2       76.25       73.09     10.41 o 
  -5  -9   2      254.65      258.13     15.95 o 
  -4  -9   2      141.78      123.63     17.17 o 
  -3  -9   2      235.68      244.87     14.30 o 
  -2  -9   2      976.27      965.89     25.33 o 
  -1  -9   2      162.62      158.37      7.52 o 
   0  -9   2      232.47      232.82     14.47 o 
   1  -9   2       89.01      117.36      7.78 o 
   2  -9   2      258.98      264.68     14.39 o 
   3  -9   2      266.07      239.97     21.56 o 
   4  -9   2      128.09      138.33     12.43 o 
   5  -9   2       72.62       76.30      9.63 o 
   6  -9   2       61.53       49.25      9.80 o 
  -7  -8   2      231.80      243.64     15.86 o 
  -6  -8   2      179.04      176.21     13.11 o 
  -5  -8   2      869.33      845.38     29.54 o 
  -4  -8   2     1217.91     1230.11     38.19 o 
  -3  -8   2      803.52      790.27     21.25 o 
  -2  -8   2      873.95      938.30     24.04 o 
  -1  -8   2     2470.80     2524.47     45.90 o 
   0  -8   2     1737.01     1719.17     32.89 o 
   1  -8   2     1608.55     1712.77     32.94 o 
   2  -8   2     1596.85     1639.07     36.25 o 
   3  -8   2     1442.63     1396.10     41.35 o 
   4  -8   2      623.31      619.93     26.13 o 
   5  -8   2      391.26      358.31     18.22 o 
   6  -8   2      376.35      396.43     20.07 o 
   7  -8   2      153.53      153.77     14.21 o 
  -8  -7   2       80.19       69.49     10.58 o 
  -7  -7   2       15.19       11.83      7.05 o 
  -6  -7   2       18.90       23.13      7.22 o 
  -5  -7   2       75.93       92.40     19.37 o 
  -4  -7   2       12.39       17.19      5.09 o 
  -3  -7   2      228.84      208.53     10.33 o 
  -2  -7   2      432.05      430.87     23.34 o 
  -1  -7   2      480.95      490.22     61.66 o 
   0  -7   2      937.94      975.78     43.08 o 
   1  -7   2     1147.87     1282.62     24.35 o 
   2  -7   2      860.28      897.26     22.06 o 
   3  -7   2      198.36      193.74     12.56 o 
   4  -7   2      352.28      329.90     16.67 o 
   5  -7   2      302.95      321.87     16.63 o 
   6  -7   2       22.14       41.60     10.90 o 
   7  -7   2        8.40       10.49      7.21 o 
  -8  -6   2      219.48      204.65     22.71 o 
  -7  -6   2      259.64      248.90     15.65 o 
  -6  -6   2      425.57      432.67     21.32 o 
  -5  -6   2     1198.35     1102.92     34.74 o 
  -4  -6   2      571.50      610.66     17.26 o 
  -3  -6   2     1925.79     1855.72     39.56 o 
  -2  -6   2     1793.06     1777.39     36.96 o 
  -1  -6   2     2907.32     2786.32     67.46 o 
   0  -6   2     1655.24     1564.94     32.05 o 
   1  -6   2     2962.73     2909.93     51.83 o 
   2  -6   2     4378.55     4319.52     85.41 o 
   3  -6   2     1560.86     1459.29     45.05 o 
   4  -6   2     1311.14     1211.57     40.05 o 
   5  -6   2     1001.28      947.93     31.52 o 
   6  -6   2      526.13      509.22     20.85 o 
   7  -6   2      244.90      271.39     16.19 o 
   8  -6   2       19.34       20.06      8.27 o 
  -8  -5   2       31.68       31.47     12.50 o 
  -7  -5   2       29.91       29.74      5.78 o 
  -6  -5   2       96.79       88.04      9.06 o 
  -5  -5   2      431.78      410.96     16.77 o 
  -4  -5   2      489.79      484.19     20.69 o 
  -3  -5   2     1370.05     1303.86     51.97 o 
  -2  -5   2      337.48      314.99     16.13 o 
  -1  -5   2     1291.24     1283.77     71.90 o 
   0  -5   2      248.62      280.42     10.21 o 
   1  -5   2     1638.40     1717.07     31.64 o 
   2  -5   2      506.71      562.62     28.98 o 
   3  -5   2      215.26      231.30     16.19 o 
   4  -5   2       58.85       72.13     10.73 o 
   5  -5   2      132.86      172.54     22.74 o 
   6  -5   2      152.75      165.49     15.65 o 
   7  -5   2       79.75       84.26     13.43 o 
   8  -5   2       85.33       82.87     10.73 o 
  -9  -4   2      136.90      136.54     18.44 o 
  -8  -4   2      235.80      223.51     17.76 o 
  -7  -4   2      532.31      517.68     20.63 o 
  -6  -4   2      444.72      457.11     19.01 o 
  -5  -4   2     1839.49     1763.32     46.93 o 
  -4  -4   2     1701.03     1704.57     37.47 o 
  -3  -4   2     3868.01     3957.21     76.41 o 
  -2  -4   2     4353.21     4418.68     86.11 o 
  -1  -4   2     6278.13     6448.40    149.48 o 
   0  -4   2     5067.05     5144.96    114.69 o 
   1  -4   2     2336.42     2334.07     45.03 o 
   2  -4   2     2324.94     2311.73     57.03 o 
   3  -4   2     1885.54     1824.13     48.32 o 
   4  -4   2     2179.52     2162.09     54.75 o 
   5  -4   2     1020.59      998.90     24.20 o 
   6  -4   2      559.45      567.81     28.90 o 
   7  -4   2      430.83      433.81     26.32 o 
   8  -4   2      294.65      297.06     16.85 o 
  -9  -3   2       82.77       89.87     14.86 o 
  -8  -3   2        9.16       16.33      6.84 o 
  -7  -3   2        6.34       16.53      6.27 o 
  -6  -3   2      112.46      114.98     13.90 o 
  -5  -3   2      186.42      179.40     10.69 o 
  -4  -3   2       58.07       58.65      8.69 o 
  -3  -3   2      369.30      380.87      8.78 o 
  -2  -3   2     1205.29     1185.99     30.37 o 
  -1  -3   2       81.62       78.00      4.80 o 
   0  -3   2     4498.93     4663.80    104.46 o 
   1  -3   2      782.61      842.67     24.10 o 
   2  -3   2     1643.36     1687.42     42.83 o 
   3  -3   2      873.33      927.86     26.88 o 
   4  -3   2      375.58      411.21     12.65 o 
   5  -3   2      155.44      167.29     18.45 o 
   6  -3   2      263.55      253.16     21.52 o 
   7  -3   2      211.32      208.76     17.61 o 
   8  -3   2       57.14       58.43      9.79 o 
  -9  -2   2      247.81      263.58     16.48 o 
  -8  -2   2      359.75      359.86     17.12 o 
  -7  -2   2      347.69      344.24     15.73 o 
  -6  -2   2      812.50      786.06     23.92 o 
  -5  -2   2     1238.95     1265.91     33.68 o 
  -4  -2   2     3527.86     3662.81     69.97 o 
  -3  -2   2     2472.69     2490.59     45.96 o 
  -2  -2   2     5367.23     5515.98     90.53 o 
  -1  -2   2     8125.17     8518.43    159.64 o 
   0  -2   2    12640.95    12948.85    239.26 o 
   1  -2   2    11433.30    12005.17    275.49 o 
   2  -2   2     7410.69     7255.40    198.13 o 
   3  -2   2     6663.42     6803.82    129.19 o 
   4  -2   2     1748.82     1753.16     43.75 o 
   5  -2   2      882.66      897.09     25.32 o 
   6  -2   2      820.28      786.60     24.02 o 
   7  -2   2      315.08      315.78     23.99 o 
   8  -2   2      114.12      115.98     11.28 o 
   9  -2   2       66.04       69.86     16.66 o 
  -9  -1   2       23.98       37.08      8.96 o 
  -8  -1   2      122.03      119.02      8.51 o 
  -7  -1   2      364.42      355.20     15.67 o 
  -6  -1   2      793.53      744.23     18.80 o 
  -5  -1   2      374.89      392.31     11.30 o 
  -4  -1   2      784.30      747.22     16.92 o 
  -3  -1   2      949.06     1003.80     24.78 o 
  -2  -1   2     1581.76     1620.16     32.44 o 
  -1  -1   2     2543.04     2620.76     50.81 o 
   0  -1   2      143.51      148.30      9.23 o 
   1  -1   2     2376.89     2530.79     51.96 o 
   2  -1   2      976.90     1073.95     26.66 o 
   3  -1   2      132.09      134.74      6.60 o 
   4  -1   2      224.42      244.03      9.59 o 
   5  -1   2      254.23      265.05      9.56 o 
   6  -1   2      185.38      188.43     11.31 o 
   7  -1   2       46.69       33.88      7.52 o 
   8  -1   2       66.64       78.44     15.09 o 
   9  -1   2        6.07        3.37     11.27 o 
  -9   0   2       18.82       14.86      9.87 o 
  -8   0   2      340.17      338.17     17.01 o 
  -7   0   2      236.14      249.69     10.66 o 
  -6   0   2     2213.21     2152.11     39.28 o 
  -5   0   2     3996.32     3910.08     76.88 o 
  -4   0   2     4476.63     4298.57     83.19 o 
  -3   0   2     6126.93     6147.10    116.58 o 
  -2   0   2    15014.21    15635.80    356.72 o 
  -1   0   2    10642.33    11120.91    288.93 o 
   0   0   2     5051.94     4875.08    113.62 o 
   1   0   2     1726.20     1760.76     29.72 o 
   2   0   2     6633.65     6760.05    126.71 o 
   3   0   2     2836.76     2750.41     53.70 o 
   4   0   2     2083.35     2004.17     40.86 o 
   5   0   2     2470.36     2384.45     60.75 o 
   6   0   2     1688.70     1578.29     43.89 o 
   7   0   2      772.23      756.23     26.45 o 
   8   0   2      117.99      139.30     12.08 o 
   9   0   2      167.03      168.19     21.41 o 
  -9   1   2       25.05       36.88     12.45 o 
  -8   1   2      122.41      129.50     11.43 o 
  -7   1   2      326.29      315.62     12.67 o 
  -6   1   2      765.00      717.32     16.30 o 
  -5   1   2      365.75      355.86     16.81 o 
  -4   1   2      722.92      687.93     16.84 o 
  -3   1   2      870.39      903.00     17.35 o 
  -2   1   2     1616.57     1673.16     28.16 o 
  -1   1   2     2671.75     2745.08     63.20 o 
   0   1   2      197.16      200.58      3.85 o 
   1   1   2     2497.01     2561.83     60.35 o 
   2   1   2     1064.33     1189.30     34.21 o 
   3   1   2      157.70      160.94      8.15 o 
   4   1   2      206.03      231.54     10.83 o 
   5   1   2      260.06      267.73     32.47 o 
   6   1   2      202.37      211.19     12.22 o 
   7   1   2       46.71       44.89      8.02 o 
   8   1   2       69.88       75.61      9.92 o 
   9   1   2        4.03       -0.54     11.05 o 
  -9   2   2      268.16      291.94     24.29 o 
  -8   2   2      367.30      371.68     24.71 o 
  -7   2   2      357.92      340.73     16.23 o 
  -6   2   2      698.34      647.17     23.56 o 
  -5   2   2     1246.84     1258.27     24.23 o 
  -4   2   2     3436.50     3548.90     60.88 o 
  -3   2   2     2221.89     2207.45     39.78 o 
  -2   2   2     5360.56     5551.85    105.23 o 
  -1   2   2     8182.63     8520.32    138.82 o 
   0   2   2    12379.87    12737.97    240.65 o 
   1   2   2    11526.57    12005.21    225.38 o 
   2   2   2     7412.61     7237.50    212.79 o 
   3   2   2     6652.14     6762.12    159.40 o 
   4   2   2     1747.77     1734.75     46.17 o 
   5   2   2      850.33      852.37     27.27 o 
   6   2   2      760.98      731.89     26.02 o 
   7   2   2      296.47      301.80     16.38 o 
   8   2   2      125.12      134.56     12.44 o 
   9   2   2       67.14       72.56     11.24 o 
  -9   3   2       78.63       89.07     15.73 o 
  -8   3   2       11.89        6.10      9.90 o 
  -7   3   2        2.07        2.46      4.85 o 
  -6   3   2      110.93      117.71      7.83 o 
  -5   3   2      206.46      191.32     10.22 o 
  -4   3   2       61.59       59.36      3.55 o 
  -3   3   2      421.88      435.39     11.47 o 
  -2   3   2     1227.11     1228.48     30.09 o 
  -1   3   2       54.09       51.96      2.91 o 
   0   3   2     4326.03     4483.29     87.09 o 
   1   3   2      848.33      899.13     35.47 o 
   2   3   2     1568.45     1650.64     33.94 o 
   3   3   2      901.04      939.59     24.60 o 
   4   3   2      382.69      422.94     16.54 o 
   5   3   2      157.39      166.73     11.50 o 
   6   3   2      257.64      271.03     14.93 o 
   7   3   2      230.02      207.20     20.69 o 
   8   3   2       56.54       64.13     10.29 o 
  -9   4   2      119.49      117.39     18.25 o 
  -8   4   2      231.63      215.27     20.77 o 
  -7   4   2      556.40      539.14     21.96 o 
  -6   4   2      484.90      490.61     15.79 o 
  -5   4   2     1767.71     1718.90     38.41 o 
  -4   4   2     1785.80     1842.50     38.27 o 
  -3   4   2     3796.50     3867.00     76.78 o 
  -2   4   2     4392.24     4542.14     86.72 o 
  -1   4   2     6185.43     6551.98    123.84 o 
   0   4   2     4852.67     4870.12     95.68 o 
   1   4   2     2254.04     2262.98     39.56 o 
   2   4   2     2213.98     2222.40     45.23 o 
   3   4   2     1883.51     1868.05     48.45 o 
   4   4   2     2094.36     1996.37     70.12 o 
   5   4   2     1128.52     1045.56     62.52 o 
   6   4   2      518.01      522.14     21.57 o 
   7   4   2      465.27      427.85     20.32 o 
   8   4   2      284.21      273.12     17.61 o 
  -8   5   2       33.37       42.98     13.01 o 
  -7   5   2       31.82       36.56     12.74 o 
  -6   5   2       84.03       73.54     16.44 o 
  -5   5   2      409.34      387.63     13.28 o 
  -4   5   2      481.26      454.49     13.92 o 
  -3   5   2     1362.31     1299.09     35.14 o 
  -2   5   2      326.17      293.58     12.59 o 
  -1   5   2     1324.63     1345.74     53.47 o 
   1   5   2     1765.77     1875.21     32.28 o 
   2   5   2      437.71      479.42     15.45 o 
   3   5   2      214.27      260.23     16.56 o 
   4   5   2       77.33       96.16      8.64 o 
   5   5   2      120.83      148.64     11.34 o 
   6   5   2      132.70      127.53     11.35 o 
   7   5   2       85.26       92.61     11.14 o 
   8   5   2       76.31       70.47     10.94 o 
  -8   6   2      206.92      194.11     22.77 o 
  -7   6   2      271.55      258.42     16.00 o 
  -6   6   2      411.87      386.53     18.75 o 
  -5   6   2     1190.65     1181.51     39.23 o 
  -4   6   2      572.48      619.93     21.64 o 
  -3   6   2     1858.38     1813.94     47.95 o 
  -2   6   2     1719.21     1688.63     36.90 o 
  -1   6   2     2835.54     2744.55     68.84 o 
   0   6   2     1587.48     1455.19     32.66 o 
   1   6   2     3209.33     3144.78     52.70 o 
   2   6   2     4472.92     4444.10     85.90 o 
   3   6   2     1506.70     1483.41     41.31 o 
   4   6   2     1352.28     1307.17     37.54 o 
   5   6   2     1034.23     1014.66     43.92 o 
   6   6   2      492.91      461.56     21.04 o 
   7   6   2      235.75      247.97     16.12 o 
   8   6   2       23.04       37.33     14.45 o 
  -8   7   2       93.41       81.83     16.94 o 
  -7   7   2       18.81       10.42     10.61 o 
  -6   7   2       17.76       19.65      9.16 o 
  -5   7   2       87.12       94.21      9.84 o 
  -4   7   2       10.63       20.09      5.84 o 
  -3   7   2      176.76      156.94      8.29 o 
  -2   7   2      450.80      417.42     17.47 o 
  -1   7   2      444.34      442.20     16.80 o 
   0   7   2      953.09      995.75     29.70 o 
   1   7   2     1124.63     1216.17     24.53 o 
   2   7   2      870.42      880.36     30.30 o 
   3   7   2      221.38      227.97     31.92 o 
   4   7   2      378.46      383.29     17.18 o 
   5   7   2      302.63      319.03     40.60 o 
   6   7   2       29.48       44.12      9.14 o 
   7   7   2       10.26       20.39     12.44 o 
  -7   8   2      245.01      209.20     22.48 o 
  -6   8   2      192.04      189.43     14.28 o 
  -5   8   2      874.00      835.92     30.37 o 
  -4   8   2     1294.93     1302.25     48.77 o 
  -3   8   2      762.65      757.55     26.64 o 
  -2   8   2      993.33     1032.31     30.97 o 
  -1   8   2     2588.88     2595.24     73.17 o 
   0   8   2     1714.89     1753.36     33.48 o 
   1   8   2     1667.71     1812.87     33.71 o 
   2   8   2     1532.45     1545.79     45.08 o 
   3   8   2     1407.04     1355.27     40.55 o 
   4   8   2      641.92      638.40     31.75 o 
   5   8   2      392.36      378.80     18.51 o 
   6   8   2      361.92      374.48     19.43 o 
   7   8   2      145.49      136.05     20.10 o 
  -6   9   2       74.32       64.13     15.56 o 
  -5   9   2      275.63      262.15     16.52 o 
  -4   9   2      170.06      154.38     12.61 o 
  -3   9   2      266.96      267.09     17.39 o 
  -2   9   2     1024.92     1039.07     32.26 o 
  -1   9   2      128.72      136.99     19.81 o 
   0   9   2      241.20      261.15     14.88 o 
   1   9   2       68.87       76.79      9.53 o 
   2   9   2      230.27      228.24     17.19 o 
   3   9   2      234.74      230.98     14.30 o 
   4   9   2      113.29      122.39     11.33 o 
   5   9   2       59.74       76.37     10.28 o 
   6   9   2       53.10       51.99     15.60 o 
  -6  10   2      311.93      332.26     29.01 o 
  -5  10   2      384.83      371.39     30.03 o 
  -4  10   2      720.52      687.85     46.47 o 
  -3  10   2      605.22      564.06     23.53 o 
  -2  10   2     1132.44     1152.85     36.14 o 
  -1  10   2     1380.93     1447.80     42.20 o 
   0  10   2     1097.96     1161.13     36.88 o 
   1  10   2     1197.96     1207.19     37.81 o 
   2  10   2      906.03      886.75     30.57 o 
   3  10   2      666.79      658.71     25.47 o 
   4  10   2      646.20      651.47     28.85 o 
   5  10   2      243.73      268.48     24.88 o 
  -4  11   2      274.91      304.33     26.60 o 
  -3  11   2      101.08      106.41     17.25 o 
  -2  11   2      165.21      176.85     19.78 o 
  -1  11   2      152.22      171.10     19.20 o 
   0  11   2      129.78      130.43     13.60 o 
   1  11   2      139.00      153.15     19.31 o 
   2  11   2       32.98       41.12      8.73 o 
   3  11   2       40.42       46.42     13.68 o 
   4  11   2       88.19       91.42     16.78 o 
  -3  12   2      607.53      601.39     38.21 o 
  -2  12   2     1059.38     1074.48     54.28 o 
  -1  12   2      561.28      580.44     35.57 o 
   1  12   2      724.61      761.96     43.44 o 
   2  12   2      400.73      404.16     31.15 o 
   3  12   2      339.46      356.40     30.61 o 
  -3 -12   3       75.99       75.01     10.35 o 
  -2 -12   3       10.55       14.90      7.11 o 
  -1 -12   3      326.73      318.52     18.66 o 
   0 -12   3      305.85      330.07     18.97 o 
   1 -12   3      176.06      182.44     14.76 o 
   2 -12   3       98.83       99.44     10.36 o 
  -4 -11   3      256.77      266.51     16.62 o 
  -3 -11   3      413.87      427.74     19.84 o 
  -2 -11   3      491.85      490.68     17.01 o 
  -1 -11   3      420.72      432.92     16.04 o 
   0 -11   3      727.95      743.42     28.63 o 
   1 -11   3      538.85      514.22     18.26 o 
   2 -11   3      554.63      555.00     24.14 o 
   3 -11   3      135.16      122.31     12.48 o 
   4 -11   3      188.86      222.02     16.15 o 
  -6 -10   3       71.40       79.66     11.48 o 
  -5 -10   3       40.05       31.33      8.79 o 
  -4 -10   3      170.07      178.93     14.94 o 
  -3 -10   3      605.71      578.44     31.82 o 
  -2 -10   3      341.01      342.32     13.52 o 
  -1 -10   3      637.74      610.60     19.73 o 
   0 -10   3      489.59      512.85     22.74 o 
   1 -10   3      248.09      275.24     26.74 o 
   2 -10   3      278.19      304.54     19.50 o 
   3 -10   3      147.80      163.63     17.30 o 
   4 -10   3       76.11      101.66     11.79 o 
   5 -10   3       68.37       62.65     10.10 o 
  -6  -9   3      283.23      288.52     25.01 o 
  -5  -9   3      186.93      192.22     13.40 o 
  -4  -9   3      232.81      235.06     14.24 o 
  -3  -9   3      956.98      987.24     31.87 o 
  -2  -9   3     1443.68     1476.03     41.56 o 
  -1  -9   3     1489.69     1528.82     30.06 o 
   0  -9   3     1653.82     1666.68     32.62 o 
   1  -9   3     1317.60     1274.15     30.38 o 
   2  -9   3      661.28      583.99     28.70 o 
   3  -9   3     1059.08      996.74     33.94 o 
   4  -9   3      487.29      442.99     27.31 o 
   5  -9   3      104.47      129.95     12.52 o 
   6  -9   3      103.12       92.80     15.61 o 
  -7  -8   3       26.04       23.33      7.96 o 
  -6  -8   3      243.89      260.54     15.85 o 
  -5  -8   3      215.59      218.10     13.92 o 
  -4  -8   3      571.06      561.21     21.77 o 
  -3  -8   3      955.55      972.19     39.66 o 
  -2  -8   3      318.83      322.13     16.24 o 
  -1  -8   3      899.01      890.39     34.94 o 
   0  -8   3      161.83      173.81     11.63 o 
   1  -8   3      460.97      458.39     13.16 o 
   2  -8   3      195.52      237.21     25.26 o 
   3  -8   3      474.41      482.53     20.33 o 
   4  -8   3      279.13      265.75     19.15 o 
   5  -8   3      130.79      140.55     12.55 o 
   6  -8   3      266.63      278.25     17.17 o 
  -8  -7   3      225.12      247.88     25.48 o 
  -7  -7   3      145.81      152.75     12.89 o 
  -6  -7   3      595.24      562.79     23.35 o 
  -5  -7   3      410.50      389.69     19.73 o 
  -4  -7   3     1818.23     1831.30     49.11 o 
  -3  -7   3     2601.44     2576.61     53.33 o 
  -2  -7   3     1002.13     1059.12     28.08 o 
  -1  -7   3     1605.68     1556.21     41.68 o 
   0  -7   3     1659.57     1664.91     39.89 o 
   1  -7   3     1967.73     1932.83     34.88 o 
   2  -7   3      891.74      839.36     21.59 o 
   3  -7   3     1327.18     1307.49     51.52 o 
   4  -7   3     1588.38     1538.25     44.86 o 
   5  -7   3      631.65      635.31     50.97 o 
   6  -7   3      383.93      370.66     18.99 o 
   7  -7   3      219.72      219.77     20.94 o 
  -8  -6   3      260.75      275.62     24.50 o 
  -7  -6   3      180.20      174.18     12.99 o 
  -6  -6   3      343.77      327.48     16.68 o 
  -5  -6   3      284.33      274.66     34.78 o 
  -4  -6   3     1449.69     1417.44     31.98 o 
  -3  -6   3       65.22       58.83      5.30 o 
  -2  -6   3      339.69      317.65     15.42 o 
  -1  -6   3     1272.55     1278.82     59.17 o 
   0  -6   3     1212.67     1275.73     27.62 o 
   1  -6   3      603.85      603.53     14.37 o 
   2  -6   3      884.99      932.85     24.66 o 
   3  -6   3      970.94      944.44     30.07 o 
   4  -6   3      641.25      620.75     27.62 o 
   5  -6   3       70.87       68.52      8.74 o 
   6  -6   3      155.54      149.68     12.22 o 
   7  -6   3        4.95        4.13      8.30 o 
  -8  -5   3      149.56      149.66     18.37 o 
  -7  -5   3      323.07      304.19     23.72 o 
  -6  -5   3      948.66      905.77     30.03 o 
  -5  -5   3      884.09      872.47     28.62 o 
  -4  -5   3     2876.32     2919.20     58.93 o 
  -3  -5   3     2668.48     2770.56     48.78 o 
  -2  -5   3     4125.24     4230.04     81.34 o 
  -1  -5   3     4725.44     4827.01    111.95 o 
   0  -5   3     4135.86     4239.46     81.40 o 
   1  -5   3     3849.98     3991.85     65.45 o 
   2  -5   3     2598.78     2554.43     81.59 o 
   3  -5   3     1572.69     1504.28     41.65 o 
   4  -5   3     1040.62      894.33     29.67 o 
   5  -5   3      831.34      779.10     26.83 o 
   6  -5   3      324.59      316.30     22.16 o 
   7  -5   3      191.06      199.77     18.29 o 
   8  -5   3      162.73      177.37     27.37 o 
  -9  -4   3       68.73       67.96     14.84 o 
  -8  -4   3      173.79      190.89     13.36 o 
  -7  -4   3      284.95      294.70     15.41 o 
  -6  -4   3      445.93      423.04     17.70 o 
  -5  -4   3      530.34      514.78     18.62 o 
  -4  -4   3     1064.94     1089.42     32.72 o 
  -3  -4   3     1313.91     1284.22     23.04 o 
  -2  -4   3     2865.07     2972.75     75.10 o 
  -1  -4   3     1169.40     1128.29     29.55 o 
   0  -4   3     1296.64     1406.73     28.39 o 
   1  -4   3     1182.38     1261.28     27.57 o 
   2  -4   3      811.12      875.70     25.83 o 
   3  -4   3      324.39      394.01     15.22 o 
   4  -4   3      425.50      417.40     12.13 o 
   5  -4   3      400.51      390.89     16.66 o 
   6  -4   3      250.90      227.96     18.04 o 
   7  -4   3      179.02      175.62     16.69 o 
   8  -4   3       74.26       82.17     10.51 o 
  -9  -3   3      126.23      152.61     12.63 o 
  -8  -3   3       88.22       86.90      9.78 o 
  -7  -3   3      574.77      598.41     22.19 o 
  -6  -3   3      806.23      787.62     37.74 o 
  -5  -3   3     1321.15     1289.94     36.80 o 
  -4  -3   3     1909.37     1961.19     40.03 o 
  -3  -3   3     2753.64     2789.01     58.05 o 
  -2  -3   3     2358.93     2363.40     40.60 o 
  -1  -3   3     4407.47     4513.62    109.88 o 
   0  -3   3     4338.57     4286.54     83.74 o 
   1  -3   3     4953.52     5176.05     84.63 o 
   2  -3   3     2420.64     2304.91     59.62 o 
   3  -3   3     3007.34     2969.01     61.76 o 
   4  -3   3     1055.35     1053.34     24.27 o 
   5  -3   3     1345.26     1336.76     34.75 o 
   6  -3   3      944.15      898.28     40.19 o 
   7  -3   3      555.65      547.27     22.10 o 
   8  -3   3      208.90      201.09     22.70 o 
  -9  -2   3       11.06       15.73      9.40 o 
  -8  -2   3       99.37      122.23     10.60 o 
  -7  -2   3      378.29      389.32     28.65 o 
  -6  -2   3      164.38      157.44     10.76 o 
  -5  -2   3     1102.17     1061.75     29.29 o 
  -4  -2   3      220.03      218.47     21.17 o 
  -3  -2   3      626.01      610.22     13.59 o 
  -2  -2   3     1166.13     1200.34     34.80 o 
  -1  -2   3     2419.47     2408.34     56.45 o 
   0  -2   3     1700.30     1771.13     35.18 o 
   1  -2   3     4560.10     4898.73    111.36 o 
   2  -2   3     1677.74     1691.79     34.28 o 
   3  -2   3     1438.58     1481.91     31.14 o 
   4  -2   3     1116.95     1133.70     30.15 o 
   5  -2   3     1250.77     1266.23     54.05 o 
   6  -2   3      199.51      228.72      9.84 o 
   7  -2   3      344.24      362.64     25.99 o 
   8  -2   3       37.26       13.15     11.86 o 
  -9  -1   3      116.23      122.13     12.04 o 
  -8  -1   3       74.55       78.44      7.40 o 
  -7  -1   3     1045.03      982.53     30.56 o 
  -6  -1   3      229.36      235.54      9.56 o 
  -5  -1   3      634.82      632.18     17.57 o 
  -4  -1   3     2641.68     2664.39     65.49 o 
  -3  -1   3     3574.16     3626.39     82.81 o 
  -2  -1   3     3662.98     3719.98     83.93 o 
  -1  -1   3     6427.38     6364.10    143.93 o 
   0  -1   3     9415.74     9885.65    185.72 o 
   1  -1   3     2928.08     2961.79     58.15 o 
   2  -1   3     5339.20     5313.20    100.83 o 
   3  -1   3     2484.20     2436.21     58.60 o 
   4  -1   3     2081.00     1991.94     40.47 o 
   5  -1   3     1229.14     1143.21     26.71 o 
   6  -1   3      317.66      321.92     19.79 o 
   7  -1   3      203.08      211.70     20.82 o 
   8  -1   3      225.69      228.07     23.05 o 
   9  -1   3       19.44       15.14     13.37 o 
  -9   0   3        9.24       -1.27      9.42 o 
  -8   0   3       59.53       68.98     15.67 o 
  -7   0   3      104.09      107.16      6.30 o 
  -6   0   3      187.20      174.84      8.37 o 
  -5   0   3     1078.66     1028.83     23.68 o 
  -4   0   3     3111.28     3177.06     62.59 o 
  -3   0   3     1585.08     1486.46     37.21 o 
  -2   0   3     4513.48     4530.34    105.33 o 
  -1   0   3     5145.36     5456.17    102.70 o 
   0   0   3     5464.61     5489.30    127.79 o 
   1   0   3       92.25       95.34      4.31 o 
   2   0   3     2620.24     2769.84     53.36 o 
   3   0   3      585.61      638.09     14.94 o 
   4   0   3      123.50      143.08      6.53 o 
   5   0   3        4.84        9.26      4.76 o 
   6   0   3        0.78       -1.20      5.02 o 
   7   0   3      878.09      755.83     26.51 o 
   8   0   3        9.16        0.88     10.34 o 
   9   0   3      258.89      250.10     25.51 o 
  -9   1   3      118.33      101.21     16.31 o 
  -8   1   3       81.22       89.23      8.03 o 
  -7   1   3     1044.78      982.58     31.00 o 
  -6   1   3      266.16      260.49     14.19 o 
  -5   1   3      735.30      749.15     15.30 o 
  -4   1   3     2729.04     2721.59     53.81 o 
  -3   1   3     3380.53     3407.10     67.71 o 
  -2   1   3     3466.93     3483.40     68.55 o 
  -1   1   3     6090.88     6156.55    117.76 o 
   0   1   3     9226.20     9955.25    227.95 o 
   1   1   3     2892.98     2960.60     57.29 o 
   2   1   3     5271.16     5280.57    100.21 o 
   3   1   3     2523.25     2480.10     60.72 o 
   4   1   3     2046.89     1943.12     50.79 o 
   5   1   3     1301.71     1251.04     34.56 o 
   6   1   3      410.64      420.40     17.18 o 
   7   1   3      257.05      253.76     14.35 o 
   8   1   3      220.44      232.95     17.21 o 
   9   1   3       18.52       22.49     13.75 o 
  -9   2   3       13.18       20.44     11.83 o 
  -8   2   3      109.06      129.72     11.24 o 
  -7   2   3      416.17      414.57     14.55 o 
  -6   2   3      189.87      184.20     10.08 o 
  -5   2   3     1100.64     1060.62     20.98 o 
  -4   2   3      217.44      221.43      6.67 o 
  -3   2   3      536.06      519.42     12.88 o 
  -2   2   3     1102.06     1091.84     23.47 o 
  -1   2   3     2376.25     2401.63     46.98 o 
   0   2   3     1755.87     1832.51     30.96 o 
   1   2   3     4329.82     4624.26     90.59 o 
   2   2   3     1713.52     1715.06     73.76 o 
   3   2   3     1467.06     1508.20     39.75 o 
   4   2   3     1120.20     1158.09     51.84 o 
   5   2   3     1305.27     1319.87     37.65 o 
   6   2   3      238.15      269.01     14.47 o 
   7   2   3      329.24      316.10     17.12 o 
   8   2   3       27.13       24.01      8.50 o 
  -9   3   3      109.64      100.24     17.52 o 
  -8   3   3       87.96       84.36     10.06 o 
  -7   3   3      570.31      586.41     22.79 o 
  -6   3   3      843.72      827.30     22.02 o 
  -5   3   3     1352.13     1341.40     25.40 o 
  -4   3   3     1875.83     1958.39     41.13 o 
  -3   3   3     3030.51     3185.84     59.69 o 
  -2   3   3     2375.96     2435.87     47.32 o 
  -1   3   3     4795.02     4949.26     91.67 o 
   0   3   3     4583.79     4543.47     84.52 o 
   1   3   3     4933.47     5145.49     98.93 o 
   2   3   3     2509.47     2458.32     52.36 o 
   3   3   3     2966.64     2875.49     58.35 o 
   4   3   3     1090.06     1099.47     32.04 o 
   5   3   3     1252.39     1222.51     37.76 o 
   6   3   3      969.31      937.35     31.09 o 
   7   3   3      556.32      543.63     23.21 o 
   8   3   3      208.01      226.66     15.87 o 
  -9   4   3       80.61       98.37     17.37 o 
  -8   4   3      179.22      182.28     14.13 o 
  -7   4   3      269.17      261.01     20.49 o 
  -6   4   3      495.02      442.36     18.64 o 
  -5   4   3      482.90      473.40     14.61 o 
  -4   4   3     1168.44     1228.15     26.83 o 
  -3   4   3     1248.94     1221.86     27.28 o 
  -2   4   3     2974.78     3103.71     59.80 o 
  -1   4   3     1125.62     1153.68     26.97 o 
   0   4   3     1247.57     1338.00     30.48 o 
   1   4   3     1249.75     1314.56     27.57 o 
   2   4   3      808.82      849.51     20.06 o 
   3   4   3      291.09      345.53     10.32 o 
   4   4   3      400.74      399.17     17.78 o 
   5   4   3      369.11      358.93     17.07 o 
   6   4   3      228.03      233.46     14.54 o 
   7   4   3      154.53      149.89     12.96 o 
   8   4   3       88.66       93.56     11.75 o 
  -8   5   3      158.39      151.54     20.60 o 
  -7   5   3      304.38      298.19     16.89 o 
  -6   5   3      964.64      911.19     30.77 o 
  -5   5   3      918.55      944.60     23.93 o 
  -4   5   3     2882.82     2888.98     59.29 o 
  -3   5   3     2839.71     2936.29     57.50 o 
  -2   5   3     4021.03     4144.33     81.77 o 
  -1   5   3     4710.12     4777.67     93.31 o 
   0   5   3     4079.23     4192.13     82.51 o 
   1   5   3     3668.49     3802.39     65.98 o 
   2   5   3     2657.49     2621.86     52.50 o 
   3   5   3     1521.65     1460.97     41.25 o 
   4   5   3     1111.48     1022.74     30.78 o 
   5   5   3      833.47      782.81     33.45 o 
   6   5   3      366.14      363.10     18.02 o 
   7   5   3      169.97      169.87     13.55 o 
   8   5   3      152.83      149.76     14.19 o 
  -8   6   3      242.24      250.00     17.07 o 
  -7   6   3      184.80      168.41     13.20 o 
  -6   6   3      349.41      344.47     17.61 o 
  -5   6   3      286.98      272.55     20.21 o 
  -4   6   3     1437.19     1398.49     32.07 o 
  -3   6   3       80.37       77.92      5.44 o 
  -2   6   3      300.79      275.11      9.73 o 
  -1   6   3     1238.80     1258.00     28.56 o 
   0   6   3     1154.15     1249.70     28.48 o 
   1   6   3      601.56      593.28     20.39 o 
   2   6   3      917.04      944.48     22.14 o 
   3   6   3      961.20      934.68     39.32 o 
   4   6   3      653.36      661.80     23.65 o 
   5   6   3      104.43      116.74     23.35 o 
   6   6   3      161.88      162.16     12.90 o 
   7   6   3        1.45       10.66      8.98 o 
  -8   7   3      233.55      256.13     24.75 o 
  -7   7   3      129.43      125.60     12.72 o 
  -6   7   3      571.78      577.76     39.43 o 
  -5   7   3      402.57      397.70     18.56 o 
  -4   7   3     1712.93     1697.98     49.80 o 
  -3   7   3     2510.94     2527.39     53.39 o 
  -2   7   3     1034.39     1060.93     31.69 o 
  -1   7   3     1656.50     1620.23     43.06 o 
   0   7   3     1668.93     1686.70     31.83 o 
   1   7   3     1917.75     1879.56     40.87 o 
   2   7   3      960.60      909.70     28.18 o 
   3   7   3     1385.66     1343.63     39.30 o 
   4   7   3     1498.16     1490.96     44.47 o 
   5   7   3      622.23      633.29     24.79 o 
   6   7   3      390.12      381.76     19.55 o 
   7   7   3      208.13      222.86     15.97 o 
  -7   8   3       18.96       18.50      8.50 o 
  -6   8   3      221.33      214.68     15.54 o 
  -5   8   3      196.55      189.23     13.75 o 
  -4   8   3      549.65      543.66     24.66 o 
  -3   8   3     1020.42      989.97     31.68 o 
  -2   8   3      338.38      364.98     28.83 o 
  -1   8   3      968.13      975.85     53.81 o 
   0   8   3      132.83      136.79      6.79 o 
   1   8   3      470.42      448.26     12.23 o 
   2   8   3      202.99      218.54     13.24 o 
   3   8   3      453.01      436.77     19.43 o 
   4   8   3      235.08      230.66     14.78 o 
   5   8   3      137.90      148.73     12.87 o 
   6   8   3      269.25      279.44     37.51 o 
  -6   9   3      283.07      240.93     25.39 o 
  -5   9   3      189.98      187.98     23.02 o 
  -4   9   3      208.45      229.03     20.03 o 
  -3   9   3      969.07      987.87     35.23 o 
  -2   9   3     1389.23     1425.69     42.39 o 
  -1   9   3     1471.72     1474.34     50.88 o 
   0   9   3     1696.51     1668.42     38.42 o 
   1   9   3     1284.07     1211.68     38.22 o 
   2   9   3      645.12      586.03     23.16 o 
   3   9   3     1049.75     1005.37     33.39 o 
   4   9   3      466.57      447.02     20.70 o 
   5   9   3       79.25       84.42     11.10 o 
   6   9   3      115.25      112.77     18.68 o 
  -6  10   3       77.45       78.77     16.47 o 
  -5  10   3       50.04       57.79     10.23 o 
  -4  10   3      143.70      144.67     12.66 o 
  -3  10   3      567.52      545.08     38.24 o 
  -2  10   3      312.81      336.24     43.37 o 
  -1  10   3      668.53      655.69     30.46 o 
   0  10   3      488.73      464.73     31.37 o 
   1  10   3      272.17      282.41     34.14 o 
   2  10   3      282.53      304.95     21.82 o 
   3  10   3      147.74      143.65     23.02 o 
   4  10   3       93.99      140.17     29.99 o 
   5  10   3       82.57      104.17     17.96 o 
  -4  11   3      277.45      270.47     21.97 o 
  -3  11   3      380.68      378.06     19.76 o 
  -2  11   3      449.16      447.82     20.71 o 
  -1  11   3      363.75      367.00     27.55 o 
   1  11   3      529.20      507.55     33.48 o 
   2  11   3      558.26      557.44     24.32 o 
   3  11   3      156.37      135.43     13.77 o 
   4  11   3      179.17      199.54     19.29 o 
  -3  12   3       90.19      107.36     17.95 o 
  -2  12   3       10.15       24.51     12.47 o 
   1  12   3      184.05      170.87     22.13 o 
   2  12   3      116.04      123.93     16.90 o 
  -3 -12   4       87.85       95.66      9.05 o 
  -2 -12   4      259.50      269.09     17.89 o 
  -1 -12   4      656.62      615.09     26.95 o 
   0 -12   4      330.43      313.95     19.05 o 
   1 -12   4      303.62      324.07     19.29 o 
   2 -12   4      305.51      301.49     17.69 o 
  -4 -11   4      284.92      273.52     16.79 o 
  -3 -11   4      334.60      348.36     17.88 o 
  -2 -11   4      717.89      714.32     21.85 o 
  -1 -11   4      365.84      359.72     19.10 o 
   0 -11   4      223.72      245.26     16.14 o 
   1 -11   4      241.97      261.87     16.37 o 
   2 -11   4      231.39      217.27     15.59 o 
   3 -11   4      230.78      250.65     17.18 o 
   4 -11   4      305.01      302.11     19.41 o 
  -5 -10   4      198.61      202.80     26.95 o 
  -4 -10   4      624.08      639.13     26.87 o 
  -3 -10   4      683.87      730.42     26.67 o 
  -2 -10   4     1006.26      993.03     31.92 o 
  -1 -10   4     1173.32     1167.58     25.99 o 
   0 -10   4      452.14      423.49     27.43 o 
   1 -10   4      509.82      502.68     26.58 o 
   2 -10   4      384.71      382.19     24.38 o 
   3 -10   4      390.12      358.29     19.66 o 
   4 -10   4      203.90      208.06     15.52 o 
   5 -10   4      325.48      304.02     18.60 o 
  -6  -9   4      125.35      114.70     11.94 o 
  -5  -9   4      436.10      424.95     20.06 o 
  -4  -9   4      475.65      496.39     21.03 o 
  -3  -9   4      412.37      436.98     53.33 o 
  -2  -9   4      478.55      498.63     34.36 o 
  -1  -9   4      181.68      182.17      8.30 o 
   0  -9   4      726.29      732.63     25.15 o 
   1  -9   4      872.42      920.74     30.98 o 
   2  -9   4      720.07      699.63     26.90 o 
   3  -9   4      323.61      311.22     19.49 o 
   4  -9   4      432.04      413.05     20.71 o 
   5  -9   4      396.73      388.78     20.69 o 
   6  -9   4       19.50       24.16     10.30 o 
  -7  -8   4      192.07      203.76     19.37 o 
  -6  -8   4      274.02      291.97     16.51 o 
  -5  -8   4      456.22      468.14     20.41 o 
  -4  -8   4      575.28      556.01     22.27 o 
  -3  -8   4      452.84      468.31     19.15 o 
  -2  -8   4     1587.39     1568.73     43.54 o 
  -1  -8   4      169.36      172.04     12.89 o 
   0  -8   4     1061.34     1063.01     36.49 o 
   1  -8   4      970.09      968.33     28.33 o 
   2  -8   4     1332.88     1300.17     52.53 o 
   3  -8   4      228.34      231.24     14.89 o 
   4  -8   4      373.16      365.43     31.07 o 
   5  -8   4      562.46      569.87     24.53 o 
   6  -8   4      192.78      195.03     15.21 o 
  -8  -7   4       43.81       53.05     15.55 o 
  -7  -7   4      351.41      354.17     18.35 o 
  -6  -7   4      175.33      167.93     12.70 o 
  -5  -7   4      477.38      465.82     19.38 o 
  -4  -7   4      267.80      277.50     14.29 o 
  -3  -7   4      832.14      819.01     54.50 o 
  -2  -7   4     1630.58     1593.53     34.54 o 
  -1  -7   4     1269.97     1302.96     37.62 o 
   0  -7   4     2221.02     2208.93     39.65 o 
   1  -7   4     1091.10     1115.29     22.17 o 
   2  -7   4      461.70      462.23     19.09 o 
   3  -7   4      357.41      389.12     42.37 o 
   4  -7   4      435.05      440.04     20.02 o 
   5  -7   4      487.45      472.29     21.51 o 
   6  -7   4       89.20       90.13     10.95 o 
   7  -7   4      260.92      268.77     22.87 o 
  -8  -6   4       37.87       55.21     14.65 o 
  -7  -6   4      148.38      150.36     18.08 o 
  -6  -6   4      233.47      206.00     13.17 o 
  -5  -6   4      603.13      604.11     25.37 o 
  -4  -6   4      929.59      948.80     29.85 o 
  -3  -6   4      643.64      636.60     16.56 o 
  -2  -6   4     1495.11     1527.75     31.91 o 
  -1  -6   4     2290.06     2326.48     57.42 o 
   0  -6   4     1902.26     1827.55     38.95 o 
   1  -6   4     1718.92     1682.99     30.84 o 
   2  -6   4     1586.00     1598.02     34.57 o 
   3  -6   4      932.64      899.48     38.55 o 
   4  -6   4      391.39      369.91     29.83 o 
   5  -6   4      160.93      174.48     12.63 o 
   6  -6   4      148.94      149.79     12.60 o 
   7  -6   4       73.92       90.81     14.43 o 
  -8  -5   4       10.94       11.11      9.04 o 
  -7  -5   4      343.96      330.38     24.80 o 
  -6  -5   4      198.87      191.36     12.22 o 
  -5  -5   4      632.34      602.40     22.23 o 
  -4  -5   4     1042.24     1017.59     23.40 o 
  -3  -5   4     1846.26     1848.26     35.86 o 
  -2  -5   4     1692.29     1706.27     36.82 o 
  -1  -5   4     1703.91     1722.61     65.24 o 
   0  -5   4     1821.79     1902.13     38.31 o 
   1  -5   4     2059.32     2142.91     36.68 o 
   2  -5   4     1316.80     1434.88     30.91 o 
   3  -5   4     1580.04     1577.97     43.37 o 
   4  -5   4      220.10      221.62     12.91 o 
   5  -5   4      388.53      368.58     17.16 o 
   6  -5   4      179.29      166.20     16.57 o 
   7  -5   4      241.92      247.12     20.67 o 
   8  -5   4      111.83      109.60     12.35 o 
  -9  -4   4      143.69      138.69     12.96 o 
  -8  -4   4      299.30      302.60     16.37 o 
  -7  -4   4      301.11      308.93     22.69 o 
  -6  -4   4      344.28      340.51     22.73 o 
  -5  -4   4      454.43      436.35     16.97 o 
  -4  -4   4      439.73      434.38     12.33 o 
  -3  -4   4     2351.40     2378.95     40.46 o 
  -2  -4   4     2872.43     2899.51     57.18 o 
  -1  -4   4     2417.77     2462.04     58.80 o 
   0  -4   4     3195.13     3153.93     61.98 o 
   1  -4   4     2175.52     2161.52     38.19 o 
   2  -4   4     2298.03     2226.07     44.65 o 
   3  -4   4     2101.69     2051.64     43.56 o 
   4  -4   4     1135.88     1058.78     39.62 o 
   5  -4   4      392.74      385.06     16.73 o 
   6  -4   4      605.01      564.57     28.89 o 
   7  -4   4       15.92       21.71     11.60 o 
   8  -4   4       23.68       29.08      8.58 o 
  -9  -3   4       28.41       33.92     16.05 o 
  -8  -3   4      154.23      174.63     12.81 o 
  -7  -3   4       27.85       30.14      7.08 o 
  -6  -3   4      819.67      824.25     35.53 o 
  -5  -3   4      673.06      677.30     48.03 o 
  -4  -3   4     1891.17     1896.93     46.30 o 
  -3  -3   4     4333.69     4512.02     87.76 o 
  -2  -3   4     2018.23     2000.33     40.28 o 
  -1  -3   4     3865.16     3866.32     90.69 o 
   0  -3   4     2431.97     2531.09     49.72 o 
   1  -3   4     1134.80     1192.66     32.19 o 
   2  -3   4     2516.73     2574.66     64.28 o 
   3  -3   4      902.72      944.25     20.72 o 
   4  -3   4      716.56      721.17     17.79 o 
   5  -3   4      913.15      855.44     37.23 o 
   6  -3   4      211.49      207.90     12.43 o 
   7  -3   4       26.74       31.51      8.42 o 
   8  -3   4      187.41      168.00     21.32 o 
  -9  -2   4       96.72      120.51     16.75 o 
  -8  -2   4      205.32      206.30     13.39 o 
  -7  -2   4       88.68      100.94      9.55 o 
  -6  -2   4     1273.78     1322.51     37.00 o 
  -5  -2   4     1779.40     1740.21     43.00 o 
  -4  -2   4     1031.44     1035.45     26.54 o 
  -3  -2   4     4145.85     4364.71     99.53 o 
  -2  -2   4     4661.41     4964.87    116.95 o 
  -1  -2   4     1675.48     1700.20     39.90 o 
   0  -2   4     5155.11     5202.09    123.79 o 
   1  -2   4     2512.80     2554.18     61.25 o 
   2  -2   4     1734.78     1677.36     42.37 o 
   3  -2   4      900.22      790.94     19.34 o 
   4  -2   4     1150.40     1129.65     25.11 o 
   5  -2   4      839.74      820.04     20.32 o 
   6  -2   4      934.58      896.16     34.95 o 
   7  -2   4      421.54      416.26     18.49 o 
   8  -2   4       78.77       72.96     16.22 o 
  -9  -1   4      177.57      191.54     19.59 o 
  -8  -1   4      225.39      233.46     17.94 o 
  -7  -1   4      790.79      780.06     25.53 o 
  -6  -1   4     2093.67     2052.90     43.41 o 
  -5  -1   4      191.26      190.98      8.05 o 
  -4  -1   4     1754.53     1811.01     45.74 o 
  -3  -1   4     2470.55     2537.57     63.55 o 
  -2  -1   4      456.01      396.57     18.04 o 
  -1  -1   4     3786.62     3779.88     61.99 o 
   0  -1   4     3628.75     3765.13     89.89 o 
   1  -1   4     4384.10     4435.46    106.25 o 
   2  -1   4     2443.83     2489.52     41.87 o 
   3  -1   4     1700.67     1743.15     31.44 o 
   4  -1   4     1338.97     1320.35     28.64 o 
   5  -1   4      391.03      383.15     13.79 o 
   6  -1   4      748.39      701.67     18.89 o 
   7  -1   4       19.75       11.19     10.05 o 
   8  -1   4      140.19      144.57     19.30 o 
  -9   0   4        6.01       -1.05     10.11 o 
  -8   0   4      290.34      279.32     15.21 o 
  -7   0   4       25.60       14.48      4.45 o 
  -6   0   4     2199.16     2013.56     42.93 o 
  -5   0   4     2825.41     2969.55     59.76 o 
  -4   0   4     1466.90     1424.60     30.37 o 
  -3   0   4     8323.35     8988.12    207.18 o 
  -2   0   4      774.92      704.11     19.26 o 
  -1   0   4    11477.47    12030.68    195.74 o 
   0   0   4     1059.47     1011.02     26.04 o 
   1   0   4     8024.88     8292.96    135.04 o 
   2   0   4     4005.09     4125.68     78.59 o 
   3   0   4     3919.64     3970.75     76.49 o 
   4   0   4     1597.07     1612.84     33.93 o 
   5   0   4      505.81      505.90     22.61 o 
   6   0   4      541.45      513.23     19.78 o 
   7   0   4      309.78      318.36     24.63 o 
   8   0   4       34.85       51.54     14.44 o 
  -9   1   4      158.26      155.33     19.55 o 
  -8   1   4      206.48      213.89     13.28 o 
  -7   1   4      760.17      746.26     28.43 o 
  -6   1   4     2061.48     2027.56     37.52 o 
  -5   1   4      161.59      167.09      6.52 o 
  -4   1   4     1823.75     1812.93     37.60 o 
  -3   1   4     2676.18     2705.97     52.26 o 
  -2   1   4      437.37      379.37      9.87 o 
  -1   1   4     3703.85     3681.25    108.59 o 
   0   1   4     3789.15     3876.95     90.09 o 
   1   1   4     4279.12     4533.25     85.47 o 
   2   1   4     2291.34     2392.46     47.86 o 
   3   1   4     1728.31     1779.58     35.94 o 
   4   1   4     1368.34     1336.87     36.56 o 
   5   1   4      425.92      417.33     18.17 o 
   6   1   4      715.39      680.88     24.33 o 
   7   1   4       35.74       46.59      8.34 o 
   8   1   4      147.77      147.19     19.85 o 
  -9   2   4      105.42      134.34     18.24 o 
  -8   2   4      212.78      216.60     14.02 o 
  -7   2   4       95.37      103.11      9.62 o 
  -6   2   4     1238.17     1254.37     30.00 o 
  -5   2   4     1640.46     1590.33     30.26 o 
  -4   2   4      948.82      904.25     18.36 o 
  -3   2   4     3983.39     4134.55     70.10 o 
  -2   2   4     4829.55     5044.83    118.12 o 
  -1   2   4     1556.62     1616.24     58.80 o 
   0   2   4     5167.41     5348.91     87.52 o 
   1   2   4     2519.41     2451.54     79.34 o 
   2   2   4     1658.08     1595.24     42.19 o 
   3   2   4      899.20      812.27     34.01 o 
   4   2   4     1100.25     1093.84     32.49 o 
   5   2   4      854.42      830.98     27.12 o 
   6   2   4      951.90      929.75     30.48 o 
   7   2   4      374.94      370.34     18.69 o 
   8   2   4       87.50       86.01     17.43 o 
  -9   3   4       26.50       31.70      8.55 o 
  -8   3   4      135.26      147.66     12.54 o 
  -7   3   4       35.10       46.50      7.72 o 
  -6   3   4      711.19      654.82     19.16 o 
  -5   3   4      731.81      728.03     15.54 o 
  -4   3   4     1812.51     1818.48     38.74 o 
  -3   3   4     4488.05     4647.69     88.53 o 
  -2   3   4     1974.65     2037.96     50.64 o 
  -1   3   4     3915.00     3944.78     93.03 o 
   0   3   4     2468.01     2576.40     43.76 o 
   1   3   4     1144.48     1193.94     25.75 o 
   2   3   4     2578.87     2567.15     51.74 o 
   3   3   4      881.68      887.44     21.42 o 
   4   3   4      692.09      713.32     24.08 o 
   5   3   4      887.46      862.01     28.52 o 
   6   3   4      197.33      195.74     15.13 o 
   7   3   4       42.10       36.20      8.51 o 
   8   3   4      191.53      202.86     15.25 o 
  -9   4   4      157.79      158.81     14.09 o 
  -8   4   4      276.21      259.64     16.38 o 
  -7   4   4      306.79      294.94     16.19 o 
  -6   4   4      341.36      318.15     16.16 o 
  -5   4   4      411.55      424.03     13.14 o 
  -4   4   4      479.02      493.16     25.65 o 
  -3   4   4     2256.72     2285.94     47.23 o 
  -2   4   4     2900.19     2956.37     71.94 o 
  -1   4   4     2423.61     2432.79     78.21 o 
   0   4   4     3239.90     3224.65     54.55 o 
   1   4   4     2291.86     2272.41     38.78 o 
   2   4   4     2219.73     2189.54     45.30 o 
   3   4   4     2184.26     2202.83     82.06 o 
   4   4   4     1126.51     1036.64     32.18 o 
   5   4   4      369.73      350.62     17.14 o 
   6   4   4      536.95      518.55     22.21 o 
   7   4   4       14.39       23.83      8.05 o 
   8   4   4       29.57       29.58      9.06 o 
  -8   5   4        4.41        5.25      7.62 o 
  -7   5   4      370.01      335.09     17.55 o 
  -6   5   4      173.16      171.47     12.46 o 
  -5   5   4      716.44      688.37     23.95 o 
  -4   5   4      955.00      908.37     22.63 o 
  -3   5   4     1771.25     1747.16     37.86 o 
  -2   5   4     1728.69     1780.03     45.70 o 
  -1   5   4     1836.27     1847.66     46.62 o 
   0   5   4     1792.04     1843.74     39.09 o 
   1   5   4     1973.53     2021.91     36.96 o 
   2   5   4     1362.96     1438.09     31.45 o 
   3   5   4     1557.68     1497.75     42.93 o 
   4   5   4      210.07      217.19     12.74 o 
   5   5   4      384.16      357.11     17.62 o 
   6   5   4      212.89      203.91     14.12 o 
   7   5   4      254.26      265.64     16.96 o 
   8   5   4      103.75      109.46     12.81 o 
  -8   6   4       26.79       38.95      9.73 o 
  -7   6   4      147.41      159.51     13.72 o 
  -6   6   4      235.50      234.13     14.70 o 
  -5   6   4      594.81      585.72     22.80 o 
  -4   6   4     1029.01      993.81     31.03 o 
  -3   6   4      585.82      601.20     16.20 o 
  -2   6   4     1381.86     1397.35     72.16 o 
  -1   6   4     2250.67     2316.08     65.81 o 
   0   6   4     1944.69     1933.90     40.29 o 
   1   6   4     1710.23     1691.13     53.56 o 
   2   6   4     1544.03     1587.12     34.79 o 
   3   6   4      941.90      873.06     40.57 o 
   4   6   4      371.35      362.11     17.33 o 
   5   6   4      156.84      164.83     14.11 o 
   6   6   4      172.92      169.35     13.75 o 
   7   6   4       92.91      100.83     20.60 o 
  -8   7   4       63.14       80.99     11.72 o 
  -7   7   4      349.38      341.35     29.18 o 
  -6   7   4      190.75      200.95     14.44 o 
  -5   7   4      465.72      446.59     22.51 o 
  -4   7   4      311.70      311.82     38.80 o 
  -3   7   4      796.93      760.33     29.20 o 
  -2   7   4     1576.82     1568.19     43.82 o 
  -1   7   4     1243.29     1310.63     30.22 o 
   0   7   4     2281.76     2170.44     82.70 o 
   1   7   4     1065.53     1105.55     22.57 o 
   2   7   4      468.29      450.83     18.75 o 
   3   7   4      384.37      414.83     20.00 o 
   4   7   4      446.72      454.21     19.91 o 
   5   7   4      494.41      522.28     25.71 o 
   6   7   4       81.78       88.26     11.03 o 
   7   7   4      262.77      247.32     17.16 o 
  -7   8   4      211.96      214.50     16.24 o 
  -6   8   4      274.89      256.72     16.54 o 
  -5   8   4      459.13      507.68     22.02 o 
  -4   8   4      604.67      599.86     23.29 o 
  -3   8   4      531.98      539.30     21.13 o 
  -2   8   4     1668.36     1613.20     45.02 o 
  -1   8   4      159.93      161.07     13.12 o 
   0   8   4     1069.84     1085.71     22.89 o 
   1   8   4      922.09      920.78     20.42 o 
   2   8   4     1323.92     1195.15     37.82 o 
   3   8   4      249.04      263.53     15.19 o 
   4   8   4      389.17      362.63     18.31 o 
   5   8   4      587.37      584.69     24.87 o 
   6   8   4      194.62      223.52     16.07 o 
  -6   9   4      126.43      136.19     13.26 o 
  -5   9   4      437.43      406.54     24.71 o 
  -4   9   4      510.80      524.40     22.11 o 
  -3   9   4      423.38      436.26     19.43 o 
  -2   9   4      477.93      486.01     19.98 o 
  -1   9   4      154.72      153.29     18.75 o 
   0   9   4      685.23      699.36     17.53 o 
   1   9   4      830.75      874.34     30.63 o 
   2   9   4      749.84      743.84     27.25 o 
   3   9   4      327.08      330.56     17.54 o 
   4   9   4      449.44      452.98     21.17 o 
   5   9   4      380.95      414.65     20.91 o 
   6   9   4       21.14       26.39      9.66 o 
  -5  10   4      203.03      217.94     15.91 o 
  -4  10   4      594.62      569.60     25.10 o 
  -3  10   4      700.40      740.59     27.61 o 
  -2  10   4      996.86     1002.84     38.99 o 
  -1  10   4     1211.25     1247.40     36.99 o 
   0  10   4      500.05      501.05     31.73 o 
   1  10   4      533.99      531.71     25.04 o 
   2  10   4      378.60      363.93     18.86 o 
   3  10   4      384.40      400.06     32.39 o 
   4  10   4      232.01      232.20     16.04 o 
   5  10   4      327.84      313.85     18.93 o 
  -4  11   4      293.64      285.79     20.48 o 
  -3  11   4      303.30      317.34     18.03 o 
  -2  11   4      743.58      750.33     27.63 o 
   1  11   4      240.56      230.73     15.72 o 
   2  11   4      225.30      222.53     15.44 o 
   3  11   4      239.93      237.47     16.16 o 
   4  11   4      284.68      302.24     19.06 o 
  -3  12   4       91.96      113.25     12.17 o 
   1  12   4      284.23      314.05     28.45 o 
   2  12   4      318.27      289.73     30.07 o 
  -2 -12   5      424.08      472.25     23.91 o 
  -1 -12   5      358.72      340.20     20.11 o 
   0 -12   5      385.29      392.13     21.55 o 
   1 -12   5      406.34      445.33     22.98 o 
  -4 -11   5      277.23      273.39     22.10 o 
  -3 -11   5      312.84      319.38     17.12 o 
  -2 -11   5      209.38      197.17     12.01 o 
  -1 -11   5      125.66      142.70     13.32 o 
   0 -11   5      442.03      439.56     21.84 o 
   1 -11   5      166.59      173.16     14.40 o 
   2 -11   5      197.55      180.42     14.56 o 
   3 -11   5      161.97      157.29     14.78 o 
  -5 -10   5      410.69      415.84     20.94 o 
  -4 -10   5      523.00      530.68     28.92 o 
  -3 -10   5      619.46      635.95     24.17 o 
  -2 -10   5      307.82      316.87     15.76 o 
  -1 -10   5      724.98      719.84     21.81 o 
   0 -10   5      575.69      594.64     49.00 o 
   1 -10   5      538.95      557.88     24.18 o 
   2 -10   5      410.88      430.41     23.88 o 
   3 -10   5      368.88      374.76     44.23 o 
   4 -10   5      133.28      141.95     13.72 o 
  -6  -9   5       43.42       57.34     15.04 o 
  -5  -9   5      275.41      282.87     16.34 o 
  -4  -9   5      215.56      232.68     14.40 o 
  -3  -9   5      769.48      725.22     48.96 o 
  -2  -9   5      418.87      410.15     17.59 o 
  -1  -9   5      671.87      692.04     26.08 o 
   0  -9   5      619.11      588.19     24.53 o 
   1  -9   5      544.22      493.62     21.69 o 
   2  -9   5      323.93      329.62     17.64 o 
   3  -9   5      451.53      438.49     20.85 o 
   4  -9   5      203.92      189.53     14.59 o 
   5  -9   5      156.38      155.50     13.81 o 
  -7  -8   5       49.79       55.21     10.90 o 
  -6  -8   5      263.31      269.69     16.32 o 
  -5  -8   5      339.88      341.72     17.27 o 
  -4  -8   5      567.65      544.75     21.67 o 
  -3  -8   5      673.38      641.12     23.26 o 
  -2  -8   5     1189.12     1190.91     61.91 o 
  -1  -8   5     1832.91     1828.68     39.95 o 
   0  -8   5     1180.18     1214.38     24.86 o 
   1  -8   5      740.68      754.16     20.44 o 
   2  -8   5     1693.29     1758.18     49.93 o 
   3  -8   5      763.20      739.82     28.02 o 
   4  -8   5      352.34      376.08     23.62 o 
   5  -8   5      168.17      172.91     13.80 o 
   6  -8   5      132.30      129.60     13.05 o 
  -7  -7   5      251.16      262.51     23.80 o 
  -6  -7   5      429.60      403.19     19.07 o 
  -5  -7   5      616.60      595.30     23.04 o 
  -4  -7   5      360.44      363.15     17.36 o 
  -3  -7   5      284.83      274.79     13.46 o 
  -2  -7   5      274.67      262.44     17.29 o 
  -1  -7   5     1578.54     1573.11     42.76 o 
   0  -7   5      548.67      534.41     22.86 o 
   1  -7   5      873.32      866.53     34.81 o 
   2  -7   5      538.36      537.61     21.13 o 
   3  -7   5     1080.94     1013.41     33.40 o 
   4  -7   5      541.14      544.48     23.13 o 
   5  -7   5      383.48      349.75     38.48 o 
   6  -7   5      224.08      245.73     15.93 o 
   7  -7   5      109.34      127.58     16.58 o 
  -8  -6   5      315.49      317.47     26.63 o 
  -7  -6   5      205.48      212.74     20.85 o 
  -6  -6   5      640.38      645.36     24.33 o 
  -5  -6   5      724.28      697.12     23.82 o 
  -4  -6   5      681.82      712.57     23.52 o 
  -3  -6   5     1808.51     1795.41     54.27 o 
  -2  -6   5     2175.01     2121.57     43.41 o 
  -1  -6   5     1822.14     1891.49     48.35 o 
   0  -6   5     1644.26     1640.95     35.80 o 
   1  -6   5     2095.56     2190.43     38.89 o 
   2  -6   5     1445.17     1479.44     41.85 o 
   3  -6   5      694.23      667.70     24.96 o 
   4  -6   5      705.98      655.58     27.24 o 
   5  -6   5      361.38      366.57     18.34 o 
   6  -6   5      325.21      312.32     17.51 o 
   7  -6   5       61.51       52.46     12.14 o 
  -8  -5   5       51.81       49.15      9.23 o 
  -7  -5   5      179.31      178.96     19.78 o 
  -6  -5   5      280.42      266.91     21.41 o 
  -5  -5   5      641.21      606.00     22.15 o 
  -4  -5   5     1565.13     1520.86     41.05 o 
  -3  -5   5     2083.40     2134.61     37.77 o 
  -2  -5   5     2223.23     2214.56     44.95 o 
  -1  -5   5     1723.08     1765.72     82.15 o 
   0  -5   5     1981.41     1921.78     39.41 o 
   1  -5   5     1111.94     1072.03     21.77 o 
   2  -5   5     1188.54     1160.98     34.71 o 
   3  -5   5      791.22      785.01     26.50 o 
   4  -5   5      478.31      474.28     19.63 o 
   5  -5   5      141.68      163.04     14.09 o 
   6  -5   5      158.41      179.71     17.20 o 
   7  -5   5      383.75      397.81     19.58 o 
  -9  -4   5       35.79       49.36     12.33 o 
  -8  -4   5      282.45      286.92     16.42 o 
  -7  -4   5      287.38      285.81     22.60 o 
  -6  -4   5     1097.68     1042.42     48.29 o 
  -5  -4   5     2040.53     1933.27     72.97 o 
  -4  -4   5     2027.65     2025.81     43.16 o 
  -3  -4   5     1719.55     1630.71     34.29 o 
  -2  -4   5     1241.18     1155.69     24.77 o 
  -1  -4   5     2373.98     2301.44     54.18 o 
   0  -4   5     2986.42     3007.63     58.79 o 
   1  -4   5     1757.08     1737.96     30.86 o 
   2  -4   5     2422.37     2489.22     61.42 o 
   3  -4   5     1299.63     1248.06     36.45 o 
   4  -4   5     1524.26     1471.88     41.61 o 
   5  -4   5      404.29      420.02     18.59 o 
   6  -4   5      478.45      431.43     25.57 o 
   7  -4   5      213.38      221.83     14.17 o 
   8  -4   5       30.28        8.79     16.10 o 
  -9  -3   5       64.97       71.84     10.14 o 
  -8  -3   5       77.45       88.09     16.48 o 
  -7  -3   5      119.04      128.09     12.40 o 
  -6  -3   5      117.83      117.01     14.26 o 
  -5  -3   5     1349.90     1400.93     38.36 o 
  -4  -3   5     1279.28     1361.05     43.94 o 
  -3  -3   5     1313.74     1328.13     36.12 o 
  -2  -3   5     1044.07      998.66     51.92 o 
  -1  -3   5      926.28      891.60     45.36 o 
   0  -3   5     1084.09     1048.16     28.59 o 
   1  -3   5     2563.75     2560.44     92.34 o 
   2  -3   5      715.20      643.11     21.17 o 
   3  -3   5      931.92      883.22     31.29 o 
   4  -3   5      718.31      680.83     24.14 o 
   5  -3   5      977.90      973.75     30.24 o 
   6  -3   5       93.34      112.35      9.82 o 
   7  -3   5      251.23      265.63     15.59 o 
   8  -3   5      147.39      157.80     21.38 o 
  -9  -2   5      121.53      132.33     16.93 o 
  -8  -2   5      110.71      130.91     11.26 o 
  -7  -2   5      386.04      377.27     17.12 o 
  -6  -2   5      971.27      982.18     34.21 o 
  -5  -2   5     1399.06     1412.01     37.68 o 
  -4  -2   5     1255.20     1135.36     30.15 o 
  -3  -2   5      948.38      898.38     24.01 o 
  -2  -2   5     5720.90     5820.01    135.63 o 
  -1  -2   5     4390.79     4520.34     86.79 o 
   0  -2   5     4496.14     4542.19     88.04 o 
   1  -2   5     2468.75     2431.15     59.14 o 
   2  -2   5     2937.29     2975.32     74.89 o 
   3  -2   5     2641.57     2644.41     46.51 o 
   4  -2   5     1244.83     1208.68     24.01 o 
   5  -2   5      506.44      511.87     19.01 o 
   6  -2   5      328.19      297.54     18.11 o 
   7  -2   5      294.90      276.50     15.11 o 
   8  -2   5       62.37       65.33     16.45 o 
  -9  -1   5      114.78      117.70     16.20 o 
  -8  -1   5      103.45       99.23      9.60 o 
  -7  -1   5      397.63      416.04     17.66 o 
  -6  -1   5      282.49      286.18     10.76 o 
  -5  -1   5      507.53      521.18     18.90 o 
  -4  -1   5     1676.52     1728.35     44.07 o 
  -2  -1   5     4450.15     4657.52    107.33 o 
  -1  -1   5     3009.60     3091.51     51.54 o 
   0  -1   5     3696.89     3723.87     88.60 o 
   1  -1   5     1167.70     1130.59     29.30 o 
   2  -1   5     2625.82     2607.88     44.74 o 
   3  -1   5      803.72      772.12     16.07 o 
   4  -1   5      784.83      757.61     18.38 o 
   5  -1   5      187.40      193.65      8.58 o 
   6  -1   5       94.68      102.77      9.13 o 
   7  -1   5      172.06      171.17     20.07 o 
   8  -1   5       17.50       23.90     12.50 o 
  -9   0   5      206.63      221.03     20.87 o 
  -8   0   5       79.78       71.03     13.38 o 
  -7   0   5      192.68      210.32      9.98 o 
  -6   0   5      146.47      160.55      8.56 o 
  -5   0   5     1818.84     1807.39     38.54 o 
  -4   0   5     1206.50     1137.48     30.78 o 
  -3   0   5     4814.19     4951.93    116.41 o 
  -2   0   5     9652.05    10407.18    239.41 o 
  -1   0   5     2547.62     2510.14     49.15 o 
   0   0   5     1994.15     1904.69     46.94 o 
   1   0   5     8027.04     8329.26    213.20 o 
   2   0   5      984.52     1017.58     21.64 o 
   3   0   5     1226.88     1194.73     25.57 o 
   4   0   5      430.54      452.73     12.53 o 
   5   0   5      756.68      749.45     18.99 o 
   6   0   5      607.65      592.03     21.78 o 
   7   0   5      337.14      316.49     24.96 o 
   8   0   5       94.13       84.20     16.25 o 
  -9   1   5      114.40      131.94     18.19 o 
  -8   1   5       96.46      102.21      9.95 o 
  -7   1   5      404.84      396.79     19.97 o 
  -6   1   5      240.68      249.72      8.76 o 
  -5   1   5      619.63      651.09     16.31 o 
  -4   1   5     1677.07     1719.37     36.19 o 
  -3   1   5       79.84       99.35      5.41 o 
  -2   1   5     4247.62     4470.85    107.88 o 
  -1   1   5     2919.33     3040.37     70.67 o 
   0   1   5     3814.51     3744.28     72.56 o 
   1   1   5     1083.60     1034.91     28.50 o 
   2   1   5     2543.36     2626.74     51.24 o 
   3   1   5      847.74      830.33     18.42 o 
   4   1   5      805.08      788.21     24.34 o 
   5   1   5      235.01      238.66     12.38 o 
   6   1   5      102.10      115.43      9.95 o 
   7   1   5      188.02      197.37     21.57 o 
   8   1   5       12.57       22.41     12.75 o 
  -9   2   5      124.77      126.29     18.31 o 
  -8   2   5      122.61      143.95     11.74 o 
  -7   2   5      356.39      350.25     16.98 o 
  -6   2   5     1110.10     1060.36     21.53 o 
  -5   2   5     1402.93     1388.89     26.50 o 
  -4   2   5     1206.77     1082.43     20.95 o 
  -3   2   5      881.04      815.38     18.67 o 
  -2   2   5     5547.25     5795.87    111.17 o 
  -1   2   5     4344.36     4570.60    107.23 o 
   0   2   5     4526.54     4655.73     88.19 o 
   1   2   5     2487.16     2344.18     47.86 o 
   2   2   5     3075.73     3152.97     80.35 o 
   3   2   5     2663.65     2741.87     67.62 o 
   4   2   5     1311.05     1293.09     35.97 o 
   5   2   5      510.33      534.64     20.44 o 
   6   2   5      314.57      321.79     21.85 o 
   7   2   5      276.80      262.61     15.85 o 
   8   2   5       57.34       61.10     16.21 o 
  -9   3   5       60.63       75.29     10.83 o 
  -8   3   5       84.02       83.04     10.24 o 
  -7   3   5      100.99      120.03     23.75 o 
  -6   3   5      107.47      117.63     13.09 o 
  -5   3   5     1426.44     1455.91     32.10 o 
  -4   3   5     1308.91     1424.46     43.23 o 
  -3   3   5     1453.28     1456.17     37.69 o 
  -2   3   5     1163.83     1119.10     23.99 o 
  -1   3   5      915.57      873.20     22.69 o 
   0   3   5     1086.97     1061.62     20.58 o 
   1   3   5     2566.19     2559.86     63.77 o 
   2   3   5      747.98      675.24     17.03 o 
   3   3   5      940.36      887.40     21.49 o 
   4   3   5      696.60      670.52     23.27 o 
   5   3   5      986.99      985.17     31.69 o 
   6   3   5      100.24      116.04     12.73 o 
   7   3   5      276.34      311.84     26.12 o 
   8   3   5      144.19      167.54     21.90 o 
  -9   4   5       38.26       28.97      8.73 o 
  -8   4   5      311.12      313.88     17.59 o 
  -7   4   5      276.50      276.02     15.70 o 
  -6   4   5     1155.26     1127.57     34.98 o 
  -5   4   5     1954.82     1884.55     52.28 o 
  -4   4   5     2184.30     2166.11     43.53 o 
  -3   4   5     1729.05     1637.49     43.72 o 
  -2   4   5     1272.35     1207.21     53.25 o 
  -1   4   5     2260.22     2187.09     45.38 o 
   0   4   5     2973.33     3003.76     51.79 o 
   1   4   5     1749.43     1744.20     31.25 o 
   2   4   5     2299.26     2286.63     48.66 o 
   3   4   5     1342.35     1268.00     28.69 o 
   4   4   5     1427.67     1400.02     41.49 o 
   5   4   5      437.22      475.75     19.93 o 
   6   4   5      487.30      473.89     43.12 o 
   7   4   5      210.97      203.91     14.96 o 
   8   4   5       18.05        1.84      7.76 o 
  -8   5   5       63.11       75.13     10.51 o 
  -7   5   5      191.71      196.86     15.49 o 
  -6   5   5      328.61      319.56     26.65 o 
  -5   5   5      657.63      653.39     23.69 o 
  -4   5   5     1478.55     1442.38     41.97 o 
  -3   5   5     2066.99     2165.69     71.68 o 
  -2   5   5     2288.89     2255.46     57.06 o 
  -1   5   5     1688.48     1685.46     36.40 o 
   0   5   5     1950.26     1932.93     34.97 o 
   1   5   5     1183.93     1142.37     23.45 o 
   2   5   5     1196.87     1187.04     27.01 o 
   3   5   5      778.05      788.43     32.45 o 
   4   5   5      512.19      488.30     34.35 o 
   5   5   5      152.33      172.10     18.86 o 
   6   5   5      155.79      177.36     13.60 o 
   7   5   5      381.14      382.47     20.40 o 
  -8   6   5      316.47      320.20     18.64 o 
  -7   6   5      196.42      207.91     14.67 o 
  -6   6   5      632.13      642.70     25.49 o 
  -5   6   5      618.98      590.83     23.90 o 
  -4   6   5      628.79      663.36     24.33 o 
  -3   6   5     1862.57     1885.95     50.18 o 
  -2   6   5     2155.11     2092.98     57.62 o 
  -1   6   5     1884.47     1942.16     41.05 o 
   0   6   5     1758.28     1774.32     49.75 o 
   1   6   5     2129.25     2161.81     39.33 o 
   2   6   5     1417.18     1413.81     32.34 o 
   3   6   5      761.81      763.71     25.62 o 
   4   6   5      735.41      708.03     33.64 o 
   5   6   5      323.96      312.29     17.51 o 
   6   6   5      305.70      299.86     17.71 o 
   7   6   5       49.23       38.56     10.16 o 
  -7   7   5      253.53      250.67     16.73 o 
  -6   7   5      418.29      409.28     20.02 o 
  -5   7   5      615.15      613.77     24.25 o 
  -4   7   5      300.54      293.62     15.99 o 
  -3   7   5      304.98      310.94     31.69 o 
  -2   7   5      228.51      225.39     12.25 o 
  -1   7   5     1526.47     1516.92     38.83 o 
   0   7   5      562.06      546.52     16.48 o 
   1   7   5      893.13      838.06     18.31 o 
   2   7   5      494.94      504.78     20.41 o 
   3   7   5     1073.37      989.30     32.84 o 
   4   7   5      574.87      571.11     23.46 o 
   5   7   5      375.27      357.49     18.90 o 
   6   7   5      220.43      214.63     16.12 o 
   7   7   5       98.17      107.04     13.12 o 
  -7   8   5       46.18       49.22     15.53 o 
  -6   8   5      284.71      293.38     17.57 o 
  -5   8   5      377.98      381.25     29.87 o 
  -4   8   5      601.94      595.25     23.26 o 
  -3   8   5      717.46      695.51     24.74 o 
  -2   8   5     1142.45     1098.88     34.41 o 
  -1   8   5     1777.35     1796.37     40.54 o 
   0   8   5     1188.11     1217.07     25.46 o 
   1   8   5      728.42      715.66     26.25 o 
   2   8   5     1641.94     1642.74     49.01 o 
   3   8   5      764.12      737.45     27.46 o 
   4   8   5      338.35      343.53     18.43 o 
   5   8   5      174.58      177.84     19.32 o 
   6   8   5      137.60      137.55     13.82 o 
  -6   9   5       42.33       56.86     10.04 o 
  -5   9   5      268.62      261.13     16.46 o 
  -4   9   5      243.42      251.90     19.46 o 
  -3   9   5      775.31      742.81     26.97 o 
  -2   9   5      469.43      482.30     19.51 o 
  -1   9   5      678.67      672.35     23.71 o 
   0   9   5      580.64      566.52     18.21 o 
   1   9   5      575.96      530.50     22.26 o 
   2   9   5      318.60      299.84     16.80 o 
   3   9   5      425.93      389.00     19.92 o 
   4   9   5      188.64      207.71     14.93 o 
   5   9   5      126.61      123.14     13.30 o 
  -5  10   5      411.49      425.91     26.05 o 
  -4  10   5      502.91      487.34     22.52 o 
  -3  10   5      618.52      621.84     37.86 o 
  -2  10   5      325.84      343.28     37.23 o 
  -1  10   5      711.19      699.09     35.46 o 
   0  10   5      589.29      606.91     34.75 o 
   1  10   5      550.18      571.51     24.23 o 
   2  10   5      396.17      368.96     19.48 o 
   3  10   5      380.32      378.57     20.09 o 
   4  10   5      124.58      128.66     13.38 o 
  -4  11   5      259.03      244.38     20.47 o 
  -3  11   5      286.53      325.63     18.04 o 
  -2  11   5      207.72      232.30     14.66 o 
   1  11   5      175.41      167.26     18.86 o 
   2  11   5      194.64      209.29     16.24 o 
   3  11   5      141.16      142.84     13.73 o 
   1  12   5      398.04      418.60     33.28 o 
  -2 -12   6       76.28       80.86     12.09 o 
  -1 -12   6       88.33       87.66     12.76 o 
   0 -12   6       52.85       58.73     11.23 o 
   1 -12   6       71.77       70.56     11.65 o 
  -4 -11   6      216.04      241.99     26.47 o 
  -3 -11   6      394.49      414.45     19.41 o 
  -2 -11   6      653.12      664.71     22.39 o 
  -1 -11   6      335.85      325.51     19.21 o 
   0 -11   6      564.80      595.97     26.17 o 
   1 -11   6      477.56      495.53     25.07 o 
   2 -11   6      746.20      751.22     30.91 o 
   3 -11   6      258.21      237.70     18.05 o 
  -5 -10   6      100.77       91.73     18.41 o 
  -4 -10   6      126.40      127.15     18.04 o 
  -3 -10   6      178.20      160.46     11.97 o 
  -2 -10   6      236.50      224.46     11.25 o 
  -1 -10   6      222.69      225.28     12.11 o 
   0 -10   6      276.06      266.60     16.69 o 
   1 -10   6      329.20      305.27     33.49 o 
   2 -10   6      279.66      257.65     16.88 o 
   3 -10   6      301.40      260.09     26.31 o 
   4 -10   6       59.90       57.40     11.10 o 
  -6  -9   6      260.50      273.94     21.87 o 
  -5  -9   6      393.13      385.00     18.84 o 
  -4  -9   6      646.16      648.17     24.39 o 
  -3  -9   6      724.73      739.19     28.66 o 
  -2  -9   6      719.15      738.63     24.76 o 
  -1  -9   6     1556.88     1555.31     45.78 o 
   0  -9   6     1056.44     1035.96     27.28 o 
   1  -9   6     1119.84     1055.15     48.49 o 
   2  -9   6      631.87      596.88     25.06 o 
   3  -9   6      399.54      404.44     20.88 o 
   4  -9   6      279.82      304.06     18.52 o 
   5  -9   6      172.70      193.01     15.48 o 
  -7  -8   6       52.51       71.78     15.77 o 
  -6  -8   6       79.51       86.79     10.46 o 
  -5  -8   6       73.72       79.53     15.41 o 
  -4  -8   6      325.69      318.47     21.91 o 
  -3  -8   6      186.90      193.13     11.69 o 
  -2  -8   6      278.91      294.36     38.83 o 
  -1  -8   6      227.31      222.10     12.49 o 
   0  -8   6      504.82      505.20     16.23 o 
   1  -8   6       68.66       63.02      8.95 o 
   2  -8   6      461.68      462.17     23.64 o 
   3  -8   6      119.32      129.22     14.43 o 
   4  -8   6       94.16       85.53     10.89 o 
   5  -8   6       83.87       92.37     11.63 o 
   6  -8   6       56.77       65.63     10.98 o 
  -7  -7   6      198.90      181.31     21.12 o 
  -6  -7   6      325.65      311.27     16.62 o 
  -5  -7   6      890.21      842.20     42.42 o 
  -4  -7   6     1880.09     1834.58     49.79 o 
  -3  -7   6     1570.83     1532.21     42.47 o 
  -2  -7   6     1523.48     1541.92     77.05 o 
  -1  -7   6     2072.62     2083.51     44.10 o 
   0  -7   6     1231.58     1220.13     27.19 o 
   1  -7   6     1429.70     1458.76     34.34 o 
   2  -7   6      623.63      650.69     24.89 o 
   3  -7   6     1406.56     1398.97     42.65 o 
   4  -7   6      926.01      881.94     31.20 o 
   5  -7   6      388.31      391.69     19.78 o 
   6  -7   6      506.64      487.72     23.25 o 
  -8  -6   6       18.18       11.97     11.72 o 
  -7  -6   6       74.60       63.85     13.92 o 
  -6  -6   6       81.64      108.31     15.00 o 
  -5  -6   6       23.73       10.84      5.94 o 
  -4  -6   6      414.72      387.81     16.64 o 
  -3  -6   6      728.12      683.71     17.90 o 
  -2  -6   6      909.41      843.56     46.98 o 
  -1  -6   6      453.19      438.04     15.05 o 
   0  -6   6      846.20      812.11     19.43 o 
   1  -6   6      912.52      876.92     23.09 o 
   2  -6   6      203.92      190.51     12.44 o 
   3  -6   6       69.97       75.94      8.92 o 
   4  -6   6      247.97      251.84     18.66 o 
   5  -6   6       77.22       78.59      9.90 o 
   6  -6   6       29.16       43.28     18.06 o 
   7  -6   6       60.90       59.58     10.16 o 
  -8  -5   6      251.06      279.37     24.20 o 
  -7  -5   6      288.65      287.59     24.07 o 
  -6  -5   6      474.87      488.22     28.75 o 
  -5  -5   6     1065.13      996.46     47.41 o 
  -4  -5   6     1750.16     1680.94     45.92 o 
  -3  -5   6     1309.70     1293.22     28.95 o 
  -2  -5   6     2826.22     2854.54     57.36 o 
  -1  -5   6     1905.66     1927.18     39.36 o 
   0  -5   6     3447.39     3441.35     67.55 o 
   1  -5   6     2690.17     2689.67     47.05 o 
   2  -5   6     1445.94     1460.79     41.19 o 
   3  -5   6     1126.67     1118.44     34.02 o 
   4  -5   6     1138.94     1093.91     35.08 o 
   5  -5   6      573.89      548.41     38.79 o 
   6  -5   6      290.31      282.80     21.74 o 
   7  -5   6       97.48      107.84     11.67 o 
  -9  -4   6       12.42       21.02      8.59 o 
  -8  -4   6      138.41      139.16     16.29 o 
  -7  -4   6       49.10       50.38     12.11 o 
  -6  -4   6      723.63      758.96     36.01 o 
  -5  -4   6      324.73      321.82     21.44 o 
  -4  -4   6      414.06      422.45     15.22 o 
  -3  -4   6      347.92      340.46     21.94 o 
  -2  -4   6      690.16      683.27     20.35 o 
  -1  -4   6      617.50      616.91     20.78 o 
   0  -4   6      518.71      505.04     16.62 o 
   1  -4   6      599.68      604.46     29.97 o 
   2  -4   6     1353.39     1381.29     61.47 o 
   3  -4   6      763.62      776.27     31.83 o 
   4  -4   6      376.83      367.65     16.86 o 
   5  -4   6      271.77      270.50     14.82 o 
   6  -4   6       84.17       88.81      9.78 o 
   7  -4   6       36.98       40.44      8.40 o 
  -9  -3   6       86.20      107.16     11.69 o 
  -8  -3   6      311.86      329.92     17.42 o 
  -7  -3   6      611.11      588.04     32.78 o 
  -6  -3   6     1192.61     1096.58     47.32 o 
  -5  -3   6      754.18      767.12     23.63 o 
  -4  -3   6     1481.36     1502.87     39.07 o 
  -3  -3   6     3925.00     3860.92     91.49 o 
  -2  -3   6     2859.61     2767.42     67.13 o 
  -1  -3   6     4790.04     4712.48     91.82 o 
   0  -3   6     2871.23     2821.48     68.98 o 
   1  -3   6     4064.89     4097.46    142.20 o 
   2  -3   6     2680.10     2738.75     68.16 o 
   3  -3   6     3189.34     3199.14     79.28 o 
   4  -3   6     1205.43     1167.42     28.89 o 
   5  -3   6      570.20      556.90     20.67 o 
   6  -3   6      159.88      170.70     16.01 o 
   7  -3   6      258.31      254.40     21.34 o 
   8  -3   6       81.90      103.86     19.13 o 
  -9  -2   6       93.46      120.49     17.39 o 
  -8  -2   6      120.33      125.10     11.16 o 
  -7  -2   6      181.86      190.76     12.54 o 
  -6  -2   6      429.67      392.74     16.15 o 
  -5  -2   6      855.03      842.46     25.06 o 
  -4  -2   6      243.57      237.26     12.42 o 
  -3  -2   6     1038.50     1130.54     30.10 o 
  -2  -2   6     1033.79      998.90     26.93 o 
  -1  -2   6     1945.16     1993.93     39.54 o 
   0  -2   6      731.20      700.20     19.95 o 
   1  -2   6     1327.38     1372.14     61.89 o 
   2  -2   6      448.85      436.39     19.47 o 
   3  -2   6      737.95      723.50     15.25 o 
   4  -2   6      719.87      685.97     19.27 o 
   5  -2   6      414.57      409.78     16.82 o 
   6  -2   6      207.47      213.72     12.66 o 
   7  -2   6       24.69       27.86     12.80 o 
   8  -2   6       76.61      117.06     19.11 o 
  -9  -1   6      135.24      175.29     18.96 o 
  -8  -1   6      363.39      361.23     17.14 o 
  -7  -1   6      421.49      415.27     26.81 o 
  -6  -1   6      584.25      579.51     16.78 o 
  -5  -1   6     1958.61     1883.90     49.23 o 
  -4  -1   6     3189.87     3259.21     78.71 o 
  -3  -1   6     3140.06     3036.90     75.19 o 
  -2  -1   6     4674.55     4680.27    113.62 o 
  -1  -1   6     3409.58     3418.95     59.04 o 
   0  -1   6    10122.12    10693.36    234.60 o 
   1  -1   6     2459.99     2412.42     59.56 o 
   2  -1   6     2572.85     2502.44     44.49 o 
   3  -1   6     1705.55     1682.96     31.27 o 
   4  -1   6     1215.46     1182.49     26.51 o 
   5  -1   6      887.70      873.97     40.89 o 
   6  -1   6      329.86      336.61     15.26 o 
   7  -1   6      287.46      272.29     24.64 o 
   8  -1   6       55.14       37.55     13.56 o 
  -9   0   6       75.53      103.83     16.60 o 
  -8   0   6       35.93       46.90     11.72 o 
  -7   0   6      345.11      357.91     13.03 o 
  -6   0   6       39.23       51.72      5.61 o 
  -5   0   6       75.36       85.77      5.96 o 
  -4   0   6      626.31      610.69     19.17 o 
  -3   0   6     3483.14     3817.80     91.41 o 
  -2   0   6      784.43      791.56     15.23 o 
  -1   0   6     1464.23     1485.67     30.59 o 
   0   0   6     1379.36     1432.96     36.87 o 
   1   0   6    11078.18    11476.80    323.87 o 
   2   0   6      331.70      311.85      8.00 o 
   3   0   6      730.35      741.59     17.33 o 
   4   0   6      217.61      210.46      8.07 o 
   5   0   6      112.74      138.02      7.43 o 
   6   0   6      136.75      159.85     17.80 o 
   7   0   6       58.92       59.35     13.81 o 
   8   0   6      147.46      181.64     22.63 o 
  -9   1   6      135.21      152.13     19.57 o 
  -8   1   6      355.19      359.76     17.53 o 
  -7   1   6      446.37      475.27     19.30 o 
  -6   1   6      582.74      589.60     14.26 o 
  -5   1   6     1952.41     1907.95     40.65 o 
  -4   1   6     3123.09     3211.60     64.54 o 
  -3   1   6     3197.96     3177.50     75.53 o 
  -2   1   6     4890.76     4907.34     92.68 o 
  -1   1   6     3552.30     3634.77     68.52 o 
   0   1   6     9876.86     9694.87    191.34 o 
   1   1   6     2435.37     2354.86     58.72 o 
   2   1   6     2712.10     2688.61     51.02 o 
   3   1   6     1766.95     1762.10     35.63 o 
   4   1   6     1226.63     1217.62     34.43 o 
   5   1   6      865.39      807.85     26.90 o 
   6   1   6      299.88      290.67     15.34 o 
   7   1   6      302.44      291.23     25.62 o 
   8   1   6       52.50       57.82     15.57 o 
  -9   2   6       79.57       81.23     15.68 o 
  -8   2   6      123.64      120.48     11.10 o 
  -7   2   6      174.25      189.14     19.16 o 
  -6   2   6      472.60      446.09     18.17 o 
  -5   2   6      838.85      820.46     17.42 o 
  -4   2   6      259.11      256.34      7.24 o 
  -3   2   6     1008.95     1063.13     30.53 o 
  -2   2   6      968.86      940.68     21.58 o 
  -1   2   6     1875.73     1944.38     39.99 o 
   0   2   6      711.32      680.84     15.96 o 
   1   2   6     1190.69     1215.15     27.85 o 
   2   2   6      416.58      409.90     15.47 o 
   3   2   6      718.45      749.95     23.50 o 
   4   2   6      765.19      764.86     24.46 o 
   5   2   6      413.99      411.96     26.49 o 
   6   2   6      194.80      206.74     13.54 o 
   7   2   6       22.60       30.22     12.25 o 
   8   2   6       77.24       83.16     17.89 o 
  -9   3   6       95.13      114.13     12.37 o 
  -8   3   6      314.38      322.89     17.75 o 
  -7   3   6      626.98      615.59     23.91 o 
  -6   3   6     1137.36     1080.55     52.27 o 
  -5   3   6      786.94      784.55     25.81 o 
  -4   3   6     1434.63     1415.61     40.26 o 
  -3   3   6     3829.81     3735.13     92.70 o 
  -2   3   6     2760.09     2705.81     54.91 o 
  -1   3   6     4769.64     4852.54     92.63 o 
   0   3   6     2827.85     2789.68     55.49 o 
   1   3   6     4101.08     4041.54     79.91 o 
   2   3   6     2710.42     2662.82     55.02 o 
   3   3   6     3128.33     3121.71     64.10 o 
   4   3   6     1279.14     1254.36     36.25 o 
   5   3   6      530.02      546.44     24.80 o 
   6   3   6      188.86      195.55     13.84 o 
   7   3   6      259.34      242.67     16.54 o 
   8   3   6       87.29       88.86     17.95 o 
  -9   4   6        7.87        5.97      7.75 o 
  -8   4   6      136.26      117.21     11.87 o 
  -7   4   6       49.49       52.49      8.58 o 
  -6   4   6      675.74      620.74     24.19 o 
  -5   4   6      309.17      308.86     15.20 o 
  -4   4   6      421.24      417.90     17.09 o 
  -3   4   6      348.25      339.04     14.02 o 
  -2   4   6      676.54      679.72     17.34 o 
  -1   4   6      687.28      672.96     16.77 o 
   0   4   6      479.24      474.80     17.05 o 
   1   4   6      593.88      601.07     20.18 o 
   2   4   6     1448.62     1512.29     63.15 o 
   3   4   6      687.69      691.22     18.91 o 
   4   4   6      363.55      383.77     17.15 o 
   5   4   6      244.36      254.59     15.07 o 
   6   4   6       91.17       88.64     10.65 o 
   7   4   6       25.87       29.87      8.93 o 
  -8   5   6      228.78      236.43     16.11 o 
  -7   5   6      287.79      309.80     17.38 o 
  -6   5   6      434.18      437.14     19.90 o 
  -5   5   6     1152.55     1156.49     35.02 o 
  -4   5   6     1771.81     1731.03     47.54 o 
  -3   5   6     1336.81     1318.35     37.15 o 
  -2   5   6     2914.85     2969.22     59.54 o 
  -1   5   6     1806.66     1839.84     39.76 o 
   0   5   6     3403.02     3441.64     59.62 o 
   1   5   6     2707.11     2737.21     47.67 o 
   2   5   6     1398.91     1391.21     32.02 o 
   3   5   6     1034.43     1001.39     35.94 o 
   4   5   6     1225.61     1145.21     50.01 o 
   5   5   6      570.74      575.71     23.41 o 
   6   5   6      317.51      308.31     17.57 o 
   7   5   6      103.79      108.67     12.45 o 
  -8   6   6       11.17        9.45      9.71 o 
  -7   6   6       65.79       71.81     10.50 o 
  -6   6   6       77.11       77.46      9.88 o 
  -5   6   6       12.53        3.64      5.96 o 
  -4   6   6      434.03      434.00     18.12 o 
  -3   6   6      690.72      689.88     23.49 o 
  -2   6   6      932.24      902.70     27.12 o 
  -1   6   6      500.83      494.22     14.07 o 
   0   6   6      827.33      805.40     17.68 o 
   1   6   6      874.85      877.56     22.28 o 
   2   6   6      206.64      198.87     11.20 o 
   3   6   6       41.44       57.32      9.95 o 
   4   6   6      224.12      218.89     17.35 o 
   5   6   6       89.98      107.58     11.54 o 
   6   6   6       27.30       35.23      8.90 o 
   7   6   6       72.19       77.64     11.55 o 
  -7   7   6      189.37      196.60     15.23 o 
  -6   7   6      341.43      340.22     18.16 o 
  -5   7   6      931.03      881.14     30.47 o 
  -4   7   6     1790.44     1760.69     51.12 o 
  -3   7   6     1544.05     1533.71     43.95 o 
  -2   7   6     1617.71     1592.93     43.63 o 
  -1   7   6     2078.87     2061.88     44.74 o 
   0   7   6     1161.55     1147.77     28.29 o 
   1   7   6     1507.21     1537.89     34.82 o 
   2   7   6      670.80      663.50     24.74 o 
   3   7   6     1339.33     1338.55     41.85 o 
   4   7   6      922.95      843.67     30.91 o 
   5   7   6      405.49      387.39     19.93 o 
   6   7   6      493.83      488.45     23.65 o 
  -7   8   6       67.05       79.34     12.79 o 
  -6   8   6       74.10       73.81     10.65 o 
  -5   8   6       92.75       94.09     11.18 o 
  -4   8   6      339.37      321.18     16.92 o 
  -3   8   6      172.40      191.76     13.40 o 
  -2   8   6      259.13      258.92     19.05 o 
  -1   8   6      221.77      242.51     10.68 o 
   0   8   6      511.54      472.12     28.55 o 
   1   8   6       66.67       75.27      9.48 o 
   2   8   6      505.71      502.68     21.72 o 
   3   8   6      156.57      142.54     12.45 o 
   4   8   6       92.91      100.42     11.41 o 
   5   8   6       99.53      110.94     14.69 o 
   6   8   6       43.13       51.73     10.65 o 
  -6   9   6      258.61      271.90     17.54 o 
  -5   9   6      388.18      361.23     25.35 o 
  -4   9   6      625.08      634.97     25.61 o 
  -3   9   6      703.34      695.61     30.91 o 
  -2   9   6      697.19      717.09     46.70 o 
  -1   9   6     1562.75     1587.95     44.08 o 
   0   9   6     1056.88     1038.17     33.02 o 
   1   9   6     1137.66     1101.53     36.38 o 
   2   9   6      660.33      610.02     24.97 o 
   3   9   6      403.19      405.32     23.52 o 
   4   9   6      278.24      281.28     18.02 o 
   5   9   6      144.30      160.86     19.75 o 
  -5  10   6      113.90      117.93     12.73 o 
  -4  10   6      135.69      148.35     12.93 o 
  -3  10   6      175.03      190.25     13.67 o 
  -2  10   6      246.16      250.43     14.52 o 
  -1  10   6      238.94      261.44     19.58 o 
   0  10   6      268.48      258.18     22.94 o 
   1  10   6      320.06      309.16     38.34 o 
   2  10   6      273.24      260.90     16.64 o 
   3  10   6      312.87      301.27     18.47 o 
   4  10   6       62.61       65.18     11.06 o 
  -4  11   6      214.73      222.72     30.57 o 
  -3  11   6      387.89      404.13     35.08 o 
  -2  11   6      676.16      697.08     37.06 o 
   0  11   6      565.99      540.58     34.69 o 
   1  11   6      486.67      475.35     36.56 o 
   2  11   6      748.30      752.45     31.84 o 
   3  11   6      281.56      287.64     19.05 o 
   1  12   6       73.66       50.03     14.77 o 
  -4 -11   7       22.11        7.56      8.60 o 
  -3 -11   7        2.62        3.54      8.00 o 
  -2 -11   7       72.28       63.32     11.58 o 
  -1 -11   7       22.27       18.99     10.80 o 
   0 -11   7       84.42       73.46     11.61 o 
   1 -11   7      173.96      176.51     15.47 o 
   2 -11   7       50.49       42.03     14.73 o 
  -5 -10   7      350.67      353.54     19.37 o 
  -4 -10   7      515.70      552.80     22.95 o 
  -3 -10   7      539.00      557.58     22.36 o 
  -2 -10   7      549.00      583.29     24.19 o 
  -1 -10   7      728.35      757.46     23.23 o 
   0 -10   7      776.31      775.07     43.17 o 
   1 -10   7      703.87      710.54     28.86 o 
   2 -10   7      352.72      333.40     25.97 o 
   3 -10   7      358.36      354.66     20.54 o 
   4 -10   7      121.79      126.33     14.18 o 
  -6  -9   7       96.48       81.23     10.49 o 
  -5  -9   7      213.04      215.59     25.23 o 
  -4  -9   7       82.40       96.67     10.12 o 
  -3  -9   7      194.89      186.78     12.39 o 
  -2  -9   7      222.21      210.71     12.31 o 
  -1  -9   7      187.28      182.74     13.19 o 
   0  -9   7       20.33       22.63      5.71 o 
   1  -9   7       67.45       70.35     15.34 o 
   2  -9   7       69.73       81.01     10.97 o 
   3  -9   7       33.67       32.82      8.99 o 
   4  -9   7       23.16       24.25      9.16 o 
   5  -9   7       24.84       29.32     10.59 o 
  -7  -8   7      430.81      504.80     34.91 o 
  -6  -8   7      407.91      405.33     30.02 o 
  -5  -8   7      270.03      257.84     14.93 o 
  -4  -8   7      815.78      790.82     27.71 o 
  -3  -8   7     1589.85     1537.33     52.76 o 
  -2  -8   7     1959.75     1962.63     43.05 o 
  -1  -8   7      546.33      579.29     16.64 o 
   0  -8   7     2155.00     2136.27     47.84 o 
   1  -8   7     1163.62     1156.93     45.37 o 
   2  -8   7     1262.63     1271.83     40.76 o 
   3  -8   7      900.65      910.15     44.09 o 
   4  -8   7      684.92      703.53     48.91 o 
   5  -8   7      417.42      396.27     21.07 o 
  -7  -7   7       88.88       88.66     16.59 o 
  -6  -7   7       56.29       57.67     13.31 o 
  -5  -7   7       98.26      103.02      9.72 o 
  -4  -7   7       41.38       43.21      7.32 o 
  -3  -7   7      106.40      100.52      8.70 o 
  -2  -7   7      346.57      328.52     14.08 o 
  -1  -7   7      394.82      399.24     20.70 o 
   0  -7   7       80.93       77.07     11.47 o 
   1  -7   7      310.69      317.13     13.55 o 
   2  -7   7       52.86       54.99      8.55 o 
   3  -7   7      262.62      269.56     22.38 o 
   4  -7   7      130.30      137.03     12.22 o 
   5  -7   7      148.90      155.74     13.67 o 
   6  -7   7      135.04      156.26     14.29 o 
  -8  -6   7      135.64      130.94     19.04 o 
  -7  -6   7      445.34      420.84     29.03 o 
  -6  -6   7      431.37      436.12     28.30 o 
  -5  -6   7     1412.22     1372.04     57.61 o 
  -4  -6   7     1037.29     1025.74     32.04 o 
  -3  -6   7     1787.71     1711.99     37.14 o 
  -2  -6   7     2708.39     2621.65     65.97 o 
  -1  -6   7     2327.77     2228.72     47.80 o 
   0  -6   7     2145.93     2085.62     43.46 o 
   1  -6   7     1884.50     1854.38     40.57 o 
   2  -6   7     1685.24     1558.19     47.41 o 
   3  -6   7     1871.96     1803.08     51.36 o 
   4  -6   7      319.22      345.81     17.48 o 
   5  -6   7      629.21      615.01     25.38 o 
   6  -6   7       44.24       42.24     11.35 o 
  -8  -5   7       36.64       49.38     13.76 o 
  -7  -5   7       50.36       51.49     12.29 o 
  -6  -5   7       19.09       22.16      9.71 o 
  -5  -5   7      402.66      381.38     25.12 o 
  -4  -5   7      147.09      156.00     15.63 o 
  -3  -5   7      355.11      341.18     35.25 o 
  -2  -5   7      112.89      107.40     11.57 o 
  -1  -5   7      344.86      329.22     23.25 o 
   0  -5   7      162.33      152.22     15.57 o 
   1  -5   7      643.20      636.31     22.12 o 
   2  -5   7      809.88      803.40     26.89 o 
   3  -5   7      648.30      606.81     23.10 o 
   4  -5   7      114.78      125.95     11.05 o 
   5  -5   7       78.49       81.95      9.79 o 
   6  -5   7       93.17      118.26     11.56 o 
   7  -5   7        2.86        7.48      7.10 o 
  -8  -4   7      197.88      206.90     14.73 o 
  -7  -4   7      609.03      620.35     34.62 o 
  -6  -4   7      881.76      874.47     42.00 o 
  -5  -4   7     1574.61     1506.34     62.67 o 
  -4  -4   7     1949.99     1964.64     50.27 o 
  -3  -4   7     1936.46     1894.14     49.53 o 
  -2  -4   7     2746.08     2785.72     93.48 o 
  -1  -4   7     4062.61     4020.22     78.99 o 
   0  -4   7     2781.36     2818.95     70.51 o 
   1  -4   7     3309.73     3217.52    111.09 o 
   2  -4   7     2057.05     2156.20     55.04 o 
   3  -4   7      592.05      589.51     22.44 o 
   4  -4   7      702.88      691.05     19.96 o 
   5  -4   7      782.77      758.00     22.64 o 
   6  -4   7      459.39      451.88     24.42 o 
   7  -4   7      244.11      256.40     16.08 o 
  -9  -3   7       88.44       90.66     11.29 o 
  -8  -3   7        0.19        9.67      7.92 o 
  -7  -3   7      121.86      123.40     15.45 o 
  -6  -3   7       73.55       83.87     12.69 o 
  -5  -3   7       36.83       30.14      5.50 o 
  -4  -3   7      114.53      111.44      8.54 o 
  -3  -3   7      112.62      109.48      8.53 o 
  -2  -3   7       70.87       80.99      6.89 o 
  -1  -3   7      653.09      683.74     20.26 o 
   0  -3   7      696.13      722.35     17.64 o 
   1  -3   7      504.23      479.64     17.75 o 
   2  -3   7      986.86     1054.78     25.01 o 
   3  -3   7      665.35      655.84     18.93 o 
   4  -3   7       75.56       94.97     13.73 o 
   5  -3   7        7.87       23.05      6.22 o 
   6  -3   7        9.71       15.59      6.56 o 
   7  -3   7       37.10       43.08     14.89 o 
  -9  -2   7       30.34       31.03     12.57 o 
  -8  -2   7      181.45      189.56     18.15 o 
  -7  -2   7      391.37      419.80     20.29 o 
  -6  -2   7      541.18      552.69     19.50 o 
  -5  -2   7      782.98      751.36     22.48 o 
  -4  -2   7     2069.35     2090.08     53.63 o 
  -3  -2   7     3628.68     3773.70    110.18 o 
  -2  -2   7     5302.19     5315.48    105.44 o 
  -1  -2   7     6044.69     6123.05    120.02 o 
   0  -2   7     4578.25     4380.58    106.27 o 
   1  -2   7     6336.96     6361.62    152.65 o 
   2  -2   7     4807.29     4863.25     94.74 o 
   3  -2   7     1122.50     1103.78     26.02 o 
   4  -2   7     2322.40     2202.41     47.01 o 
   5  -2   7      509.77      515.47     19.72 o 
   6  -2   7      453.86      440.58     18.69 o 
   7  -2   7      130.62      140.26     19.51 o 
   8  -2   7      124.73      149.27     21.48 o 
  -9  -1   7       26.29       38.12     13.42 o 
  -8  -1   7        1.44       -1.20      9.79 o 
  -7  -1   7        3.35        9.43      5.73 o 
  -6  -1   7      147.25      148.82      8.55 o 
  -5  -1   7       93.72       91.96      7.66 o 
  -4  -1   7      831.22      865.65     24.94 o 
  -3  -1   7      203.94      209.31     10.30 o 
  -2  -1   7      646.30      667.88     13.66 o 
  -1  -1   7      272.10      265.08      7.59 o 
   0  -1   7      369.93      434.43     14.26 o 
   1  -1   7      377.50      459.89     18.98 o 
   2  -1   7      551.74      532.42     19.90 o 
   3  -1   7       19.68       36.58      3.42 o 
   4  -1   7       40.59       60.73      6.28 o 
   5  -1   7      317.95      329.79     14.63 o 
   6  -1   7       59.03       73.36     14.60 o 
   7  -1   7       50.08       48.67     13.55 o 
   8  -1   7       26.83       32.07     14.06 o 
  -9   0   7       18.47       23.52     12.24 o 
  -8   0   7      663.10      669.64     37.21 o 
  -7   0   7      822.96      841.82     22.74 o 
  -6   0   7     2337.58     2313.49     49.40 o 
  -5   0   7     3509.31     3447.00     69.66 o 
  -4   0   7     2716.13     2608.68     65.16 o 
  -3   0   7     3143.81     3117.97     76.19 o 
  -2   0   7     1451.03     1328.43     24.29 o 
  -1   0   7     2993.97     2864.82     67.32 o 
   0   0   7       13.11       11.95      3.97 o 
   1   0   7     2792.50     2729.89     72.37 o 
   2   0   7     1887.46     1857.07     33.28 o 
   3   0   7     2362.26     2334.52     47.14 o 
   4   0   7     2685.27     2675.88     54.16 o 
   5   0   7     1294.40     1252.43     55.05 o 
   6   0   7      700.44      619.82     35.58 o 
   7   0   7       71.79       91.34     16.36 o 
   8   0   7      275.86      263.64     27.11 o 
  -9   1   7       31.25       32.50     12.41 o 
  -8   1   7        0.39        2.08      6.53 o 
  -7   1   7        6.79        4.98      4.35 o 
  -6   1   7      162.39      154.41      9.03 o 
  -5   1   7       93.01       88.53      6.10 o 
  -4   1   7      771.70      797.15     20.17 o 
  -3   1   7      214.31      216.27      7.17 o 
  -2   1   7      643.45      681.86     15.79 o 
  -1   1   7      286.26      280.76      8.80 o 
   0   1   7      324.65      356.62     11.23 o 
   1   1   7      431.08      529.07     24.55 o 
   2   1   7      594.55      579.34     13.73 o 
   3   1   7       34.39       46.74      3.67 o 
   4   1   7       34.15       44.97      7.65 o 
   5   1   7      312.27      313.21     15.04 o 
   6   1   7       54.01       71.02     15.14 o 
   7   1   7       44.55       50.57     14.67 o 
   8   1   7       32.05       27.06     14.72 o 
  -9   2   7       25.35       25.90     12.58 o 
  -8   2   7      173.49      180.08     13.39 o 
  -7   2   7      360.46      358.16     28.38 o 
  -6   2   7      511.48      517.45     15.93 o 
  -5   2   7      649.13      617.23     17.89 o 
  -4   2   7     2089.72     2097.79     43.06 o 
  -3   2   7     3662.15     3818.98     92.70 o 
  -2   2   7     5397.07     5576.36    105.33 o 
  -1   2   7     6285.25     6474.47    120.86 o 
   0   2   7     4822.25     4542.02    144.22 o 
   1   2   7     6538.87     6489.75    124.37 o 
   2   2   7     4770.32     4817.91     95.02 o 
   3   2   7     1040.80     1047.75     31.76 o 
   4   2   7     2191.40     2107.40     57.58 o 
   5   2   7      517.71      526.07     20.93 o 
   6   2   7      436.08      394.93     19.06 o 
   7   2   7      127.90      148.14     20.44 o 
   8   2   7      131.07      140.50     21.45 o 
  -9   3   7       97.32       94.24     11.81 o 
  -8   3   7        0.07        2.37      6.66 o 
  -7   3   7      124.94      116.68     11.00 o 
  -6   3   7       81.47       87.11      9.42 o 
  -5   3   7       28.53       21.37      5.80 o 
  -4   3   7      134.52      139.75      9.45 o 
  -3   3   7      111.56      119.82      8.62 o 
  -2   3   7       67.64       79.42      5.27 o 
  -1   3   7      652.65      692.65     16.94 o 
   0   3   7      713.03      755.96     24.28 o 
   1   3   7      581.39      579.17     21.67 o 
   2   3   7      987.17     1028.11     36.54 o 
   3   3   7      718.74      745.92     19.19 o 
   4   3   7       57.51       74.00     11.26 o 
   5   3   7       12.48       23.76      7.20 o 
   6   3   7        9.66       24.83      7.70 o 
   7   3   7       34.31       46.51     14.74 o 
  -8   4   7      199.01      198.15     14.88 o 
  -7   4   7      652.77      632.41     25.10 o 
  -6   4   7      908.21      866.39     29.91 o 
  -5   4   7     1672.88     1614.57     45.50 o 
  -4   4   7     1931.37     1872.42     51.77 o 
  -3   4   7     1928.02     1913.78     50.47 o 
  -2   4   7     2642.02     2588.46     57.36 o 
  -1   4   7     4006.70     4076.43     79.83 o 
   0   4   7     2765.58     2823.00     56.65 o 
   1   4   7     3190.89     2971.17     87.06 o 
   2   4   7     1954.59     1948.46     43.49 o 
   3   4   7      703.98      687.48     18.40 o 
   4   4   7      615.60      602.89     23.85 o 
   5   4   7      818.30      820.91     28.43 o 
   6   4   7      423.29      417.32     20.26 o 
   7   4   7      245.87      259.82     17.16 o 
  -8   5   7       41.05       46.91      9.51 o 
  -7   5   7       57.43       52.33      9.17 o 
  -6   5   7       17.26       22.82      7.71 o 
  -5   5   7      393.18      367.66     17.50 o 
  -4   5   7      171.53      173.15     16.19 o 
  -3   5   7      342.33      327.03     14.54 o 
  -2   5   7       97.17       85.85      8.04 o 
  -1   5   7      353.78      313.15     11.12 o 
   0   5   7      182.16      168.60     13.73 o 
   1   5   7      652.24      607.28     28.67 o 
   2   5   7      749.81      754.55     20.37 o 
   3   5   7      693.74      612.12     41.35 o 
   4   5   7      125.49      130.90     11.28 o 
   5   5   7       86.54      100.83     11.06 o 
   6   5   7      101.68      109.36     11.85 o 
   7   5   7        2.06       24.65      8.92 o 
  -8   6   7      146.19      147.29     13.92 o 
  -7   6   7      414.33      394.95     20.33 o 
  -6   6   7      394.89      366.07     19.12 o 
  -5   6   7     1349.59     1292.83     40.57 o 
  -4   6   7     1106.16     1088.68     40.59 o 
  -3   6   7     1773.04     1684.95     47.08 o 
  -2   6   7     2764.38     2688.45     69.06 o 
  -1   6   7     2422.63     2397.62     48.97 o 
   0   6   7     2125.89     2107.70     44.24 o 
   1   6   7     1850.60     1803.70     40.59 o 
   2   6   7     1785.65     1715.42     37.77 o 
   3   6   7     1984.36     1728.59     75.93 o 
   4   6   7      291.45      290.04     16.82 o 
   5   6   7      637.27      620.48     25.88 o 
   6   6   7       36.42       38.88      9.39 o 
  -7   7   7       85.39       80.59     11.96 o 
  -6   7   7       66.85       75.20     10.27 o 
  -5   7   7       98.96      104.65     12.76 o 
  -4   7   7       31.01       28.74      7.15 o 
  -3   7   7      131.97      135.66     10.44 o 
  -2   7   7      354.46      358.36     22.23 o 
  -1   7   7      401.02      425.74     13.81 o 
   0   7   7       74.22       70.33      7.70 o 
   1   7   7      297.51      302.44     12.19 o 
   2   7   7       40.46       39.73      7.85 o 
   3   7   7      245.98      241.82     29.54 o 
   4   7   7      128.76      143.69     12.94 o 
   5   7   7      139.36      145.50     14.42 o 
   6   7   7      140.65      153.60     14.61 o 
  -7   8   7      451.30      502.68     24.43 o 
  -6   8   7      436.73      440.49     21.79 o 
  -5   8   7      266.45      280.72     16.49 o 
  -4   8   7      854.32      840.73     29.42 o 
  -3   8   7     1523.76     1545.14     45.28 o 
  -2   8   7     1875.56     1826.99     75.39 o 
  -1   8   7      522.03      557.92     17.18 o 
   0   8   7     2156.69     2186.50     84.96 o 
   1   8   7     1115.23     1081.94     36.33 o 
   2   8   7     1263.95     1239.99     40.16 o 
   3   8   7      848.93      823.79     31.37 o 
   4   8   7      688.58      668.84     27.84 o 
   5   8   7      439.95      424.42     22.21 o 
  -6   9   7      102.08      104.45     12.51 o 
  -5   9   7      208.77      205.03     14.98 o 
  -4   9   7       82.74       79.72     10.42 o 
  -3   9   7      194.72      202.15     13.52 o 
  -2   9   7      207.85      194.54     19.03 o 
  -1   9   7      164.28      160.58     12.32 o 
   0   9   7       28.65       21.27     11.32 o 
   1   9   7       66.27       66.18     10.22 o 
   2   9   7       79.64       73.84     10.61 o 
   3   9   7       35.25       28.29      9.04 o 
   4   9   7       17.98       21.82      8.96 o 
   5   9   7       18.39       15.95      9.11 o 
  -5  10   7      349.16      390.22     27.04 o 
  -4  10   7      521.83      518.86     31.04 o 
  -3  10   7      566.98      581.82     38.07 o 
  -2  10   7      555.09      543.61     32.25 o 
  -1  10   7      761.99      779.78     38.31 o 
   0  10   7      808.23      830.82     43.26 o 
   1  10   7      682.13      688.16     28.58 o 
   2  10   7      347.39      345.45     19.47 o 
   3  10   7      345.26      359.14     20.61 o 
   4  10   7      124.76      138.18     14.85 o 
  -4  11   7       15.93       12.35      7.84 o 
  -3  11   7        6.82        2.50      9.36 o 
  -2  11   7       65.84       65.48     13.28 o 
   0  11   7       93.98       81.78     16.15 o 
   1  11   7      166.49      165.97     21.01 o 
   2  11   7       45.82       40.48     10.15 o 
  -3 -11   8      633.51      639.67     27.55 o 
  -2 -11   8      710.39      759.99     29.61 o 
  -1 -11   8      778.80      796.01     32.40 o 
   0 -11   8      422.01      448.31     23.78 o 
   1 -11   8      481.57      491.48     24.88 o 
   2 -11   8      410.18      399.33     22.92 o 
  -5 -10   8       20.51       24.78     10.36 o 
  -4 -10   8       58.57       56.58      9.01 o 
  -3 -10   8       29.55       27.74      8.94 o 
  -2 -10   8        1.79        6.48      7.32 o 
  -1 -10   8       32.81       37.83      7.04 o 
   0 -10   8       72.18       81.08     11.21 o 
   1 -10   8        6.67       15.10      8.07 o 
   2 -10   8       36.25       44.35     13.81 o 
   3 -10   8       64.45       74.08     11.84 o 
  -6  -9   8      268.84      292.70     26.52 o 
  -5  -9   8      714.46      723.19     41.30 o 
  -4  -9   8      722.21      708.51     26.37 o 
  -3  -9   8      907.05      937.14     26.03 o 
  -2  -9   8     1136.33     1130.32     37.10 o 
  -1  -9   8     1938.29     1876.92     53.88 o 
   0  -9   8      882.95      896.73     25.20 o 
   1  -9   8     1014.22      964.12     34.60 o 
   2  -9   8      580.71      559.47     56.14 o 
   3  -9   8      224.05      228.94     16.55 o 
   4  -9   8      554.22      589.75     26.55 o 
  -7  -8   8        6.97      -10.11      9.77 o 
  -6  -8   8       27.21       17.10     11.33 o 
  -5  -8   8       65.02       42.42     12.70 o 
  -4  -8   8       50.28       51.69      7.87 o 
  -3  -8   8        6.05       11.24      9.16 o 
  -2  -8   8      110.20      124.59      7.95 o 
  -1  -8   8       72.70       72.13      8.83 o 
   0  -8   8       49.29       61.76      8.24 o 
   1  -8   8      112.06      105.55     11.55 o 
   2  -8   8       77.74       65.37      9.83 o 
   3  -8   8      173.10      178.69     15.93 o 
   4  -8   8       23.65       42.08      9.34 o 
   5  -8   8        5.04        1.96      7.36 o 
  -7  -7   8      120.28      100.51     17.42 o 
  -6  -7   8      639.24      699.17     37.94 o 
  -5  -7   8      710.90      692.96     37.17 o 
  -4  -7   8      479.99      482.59     28.98 o 
  -3  -7   8      749.90      718.77     24.25 o 
  -2  -7   8      956.65      968.45     24.17 o 
  -1  -7   8     1816.85     1817.94     51.62 o 
   0  -7   8     1424.62     1423.81     56.12 o 
   1  -7   8     2548.09     2519.45     54.81 o 
   2  -7   8     2785.53     2709.58     73.95 o 
   3  -7   8     1105.36     1040.22     35.66 o 
   4  -7   8      677.44      690.27     27.19 o 
   5  -7   8      265.40      287.46     24.92 o 
   6  -7   8      383.75      374.81     17.25 o 
  -8  -6   8       35.95       25.45     12.20 o 
  -7  -6   8        1.47       -7.27      8.86 o 
  -6  -6   8       34.58       38.08     11.44 o 
  -5  -6   8      155.55      148.68     16.47 o 
  -4  -6   8      302.37      285.85     21.03 o 
  -3  -6   8        9.88        3.39      5.32 o 
  -2  -6   8      120.45      124.19      9.90 o 
  -1  -6   8      267.68      255.17     13.47 o 
   0  -6   8       53.45       61.86     13.79 o 
   1  -6   8      303.01      293.91     18.87 o 
   2  -6   8      167.13      171.20     12.84 o 
   3  -6   8       48.69       53.97      8.44 o 
   4  -6   8       31.00       39.15      8.09 o 
   5  -6   8       16.74       15.45      6.90 o 
   6  -6   8       66.91       82.20      9.19 o 
  -8  -5   8      254.04      270.97     24.70 o 
  -7  -5   8      379.41      378.28     27.56 o 
  -6  -5   8     1103.86     1102.79     51.19 o 
  -5  -5   8     1547.92     1452.73     60.66 o 
  -4  -5   8     2087.82     2050.89     53.85 o 
  -3  -5   8     2854.69     2762.25     70.95 o 
  -2  -5   8     2483.75     2371.63     60.98 o 
  -1  -5   8     2983.33     2995.24     74.46 o 
   0  -5   8     2414.10     2293.29     60.82 o 
   1  -5   8      571.88      531.96     21.20 o 
   2  -5   8     1837.51     1763.08     51.05 o 
   3  -5   8      856.29      862.72     29.32 o 
   4  -5   8     1000.85      946.26     26.27 o 
   5  -5   8      355.89      350.63     17.70 o 
   6  -5   8      586.85      598.45     24.89 o 
   7  -5   8      130.17      140.79     13.43 o 
  -8  -4   8       67.28       73.77     14.32 o 
  -7  -4   8        1.95        9.72      9.53 o 
  -6  -4   8       20.81       32.40     10.31 o 
  -5  -4   8       82.18       78.20     12.05 o 
  -4  -4   8       14.81       16.36      5.82 o 
  -3  -4   8       59.54       63.66      6.82 o 
  -2  -4   8       36.66       44.47      6.02 o 
  -1  -4   8      200.16      196.74      7.53 o 
   0  -4   8      430.73      445.91     14.89 o 
   1  -4   8      435.88      461.40     17.04 o 
   2  -4   8       84.81       89.21      6.78 o 
   3  -4   8      196.75      209.38     10.42 o 
   4  -4   8        3.60       13.39      5.07 o 
   5  -4   8       53.35       60.71      7.32 o 
   6  -4   8        7.99       10.25      6.31 o 
   7  -4   8       43.85       48.71     15.36 o 
  -9  -3   8      608.54      656.65     26.81 o 
  -8  -3   8      244.44      261.22     15.60 o 
  -7  -3   8      498.52      528.50     30.38 o 
  -6  -3   8      628.47      640.41     34.57 o 
  -5  -3   8      729.71      713.29     23.44 o 
  -4  -3   8     2199.11     2193.33     56.73 o 
  -3  -3   8     2315.01     2252.91     58.59 o 
  -2  -3   8     2779.84     2760.42     57.69 o 
  -1  -3   8     3515.33     3582.68     71.65 o 
   0  -3   8     3481.11     3381.73     83.31 o 
   1  -3   8     3174.61     3106.68     74.89 o 
   2  -3   8     1996.86     1965.11     42.26 o 
   3  -3   8     3322.91     3253.62     66.66 o 
   4  -3   8     1527.78     1461.58     35.85 o 
   5  -3   8      908.26      904.33     29.71 o 
   6  -3   8      384.52      376.55     18.03 o 
   7  -3   8      176.12      167.45     21.48 o 
  -9  -2   8       48.03       32.52     13.91 o 
  -8  -2   8       24.23       32.11      8.83 o 
  -7  -2   8        4.85        7.87      6.26 o 
  -6  -2   8       82.46       76.77      8.07 o 
  -5  -2   8       13.85       15.39      5.31 o 
  -4  -2   8      106.69      109.69     21.21 o 
  -3  -2   8      307.46      307.01     13.77 o 
  -2  -2   8        5.23        9.58      1.98 o 
  -1  -2   8       64.80       61.31      6.74 o 
   0  -2   8      100.78      110.15     14.65 o 
   1  -2   8      717.84      755.99     62.09 o 
   2  -2   8       51.08       64.20      6.98 o 
   3  -2   8      472.05      462.10     14.66 o 
   4  -2   8      245.33      248.73     10.96 o 
   5  -2   8       53.32       52.77      7.33 o 
   6  -2   8       15.05       38.63     12.56 o 
   7  -2   8       36.94       45.56     14.90 o 
  -9  -1   8      394.56      468.51     32.29 o 
  -8  -1   8       98.14      118.75     11.18 o 
  -7  -1   8      620.06      610.26     18.71 o 
  -6  -1   8     1216.52     1205.21     34.20 o 
  -5  -1   8     1966.05     1906.37     50.14 o 
  -4  -1   8     2413.96     2414.67     60.07 o 
  -3  -1   8     3021.20     2979.18     73.03 o 
  -2  -1   8     5189.71     4998.44     83.11 o 
  -1  -1   8     4696.60     4518.15     87.28 o 
   0  -1   8     6648.08     6649.33    153.18 o 
   1  -1   8     2602.47     2440.84     62.52 o 
   2  -1   8     3004.74     3011.92     62.69 o 
   3  -1   8     2673.78     2514.56     53.55 o 
   4  -1   8      366.84      340.44     17.45 o 
   5  -1   8      647.66      604.50     34.54 o 
   6  -1   8      317.91      294.09     24.56 o 
   7  -1   8      154.56      176.43     21.29 o 
  -9   0   8      196.51      197.76     22.21 o 
  -8   0   8       43.92       59.04     13.65 o 
  -7   0   8        3.49        6.12      4.70 o 
  -6   0   8        0.43        0.35      4.07 o 
  -5   0   8      380.32      341.68     14.68 o 
  -4   0   8      165.29      174.24     11.41 o 
  -3   0   8       52.07       68.74      4.80 o 
  -2   0   8      106.97      102.02      5.36 o 
  -1   0   8       11.21        5.55      2.96 o 
   0   0   8      223.34      269.29      9.54 o 
   1   0   8      366.51      373.38     20.31 o 
   2   0   8      153.69      161.11      8.12 o 
   3   0   8      602.22      608.95     15.51 o 
   4   0   8      158.37      189.28     18.94 o 
   5   0   8      109.71       77.60     14.35 o 
   6   0   8       73.96       77.10     15.41 o 
   7   0   8        3.85       14.60     11.36 o 
  -9   1   8      419.38      444.21     31.17 o 
  -8   1   8      124.67      127.22     11.75 o 
  -7   1   8      646.59      643.55     19.06 o 
  -6   1   8     1136.08     1110.42     27.97 o 
  -5   1   8     1936.14     1877.70     41.27 o 
  -4   1   8     2375.23     2296.72     48.92 o 
  -3   1   8     2903.90     2905.63     71.97 o 
  -2   1   8     4978.71     4918.52     96.21 o 
  -1   1   8     4595.49     4421.99     92.67 o 
   0   1   8     6486.09     6365.16    125.20 o 
   1   1   8     2571.79     2484.70     62.58 o 
   2   1   8     3161.92     3201.40     61.40 o 
   3   1   8     2772.22     2661.45     65.92 o 
   4   1   8      520.28      466.58     17.32 o 
   5   1   8      680.35      629.44     35.50 o 
   6   1   8      361.06      343.35     26.51 o 
   7   1   8      158.26      155.76     20.26 o 
  -9   2   8       46.17       60.96     15.61 o 
  -8   2   8       24.85       24.54      7.88 o 
  -7   2   8        4.60        5.69      6.57 o 
  -6   2   8       78.18       72.13      6.34 o 
  -5   2   8       10.88        8.43      5.53 o 
  -4   2   8       97.29      103.14      8.39 o 
  -3   2   8      306.52      311.56     13.27 o 
  -2   2   8        5.60        5.48      3.16 o 
  -1   2   8       70.64       69.53     10.08 o 
   0   2   8      112.04      114.58      8.38 o 
   1   2   8      695.08      711.63     26.49 o 
   2   2   8       51.08       61.88      5.51 o 
   3   2   8      455.77      456.21     27.08 o 
   4   2   8      239.60      271.50     28.00 o 
   5   2   8       58.80       64.63     16.47 o 
   6   2   8       14.19       27.24     12.82 o 
   7   2   8       39.31       50.01     15.24 o 
  -9   3   8      581.25      589.02     30.78 o 
  -8   3   8      243.47      240.92     15.69 o 
  -7   3   8      470.60      471.75     21.17 o 
  -6   3   8      687.29      719.79     29.71 o 
  -5   3   8      727.01      699.53     24.77 o 
  -4   3   8     2274.72     2186.04     57.97 o 
  -3   3   8     2348.87     2335.97     59.41 o 
  -2   3   8     2919.76     2926.69     71.20 o 
  -1   3   8     3551.09     3708.70     72.40 o 
   0   3   8     3451.80     3445.61     67.82 o 
   1   3   8     3004.87     2887.06     60.89 o 
   2   3   8     1975.65     1924.56     43.00 o 
   3   3   8     3199.29     3190.44     66.43 o 
   4   3   8     1594.94     1611.24     35.97 o 
   5   3   8      918.29      906.50     30.84 o 
   6   3   8      397.21      380.58     28.92 o 
   7   3   8      179.55      215.57     23.68 o 
  -8   4   8       65.43       62.56     15.38 o 
  -7   4   8        1.12        3.86      6.17 o 
  -6   4   8       22.64       33.92      7.57 o 
  -5   4   8       86.32       77.46      8.69 o 
  -4   4   8       12.73        5.81      5.16 o 
  -3   4   8       68.53       74.08      7.24 o 
  -2   4   8       38.03       38.09      5.82 o 
  -1   4   8      186.90      205.31      8.29 o 
   0   4   8      437.77      463.05     16.03 o 
   1   4   8      418.25      429.65     14.03 o 
   2   4   8       82.95       79.82      6.53 o 
   3   4   8      184.11      178.46      9.54 o 
   4   4   8        4.85       23.69      7.30 o 
   5   4   8       48.72       50.53     11.23 o 
   6   4   8        8.81       16.24      7.74 o 
   7   4   8       44.76       32.89     14.08 o 
  -8   5   8      262.19      273.97     17.71 o 
  -7   5   8      395.24      384.32     19.46 o 
  -6   5   8     1148.72     1131.26     36.88 o 
  -5   5   8     1511.62     1464.86     43.49 o 
  -4   5   8     2055.16     2024.02     55.58 o 
  -3   5   8     2838.87     2849.67     72.21 o 
  -2   5   8     2373.74     2301.05     49.26 o 
  -1   5   8     2859.25     2892.13     59.96 o 
   0   5   8     2440.35     2380.56     48.71 o 
   1   5   8      660.40      611.03     22.09 o 
   2   5   8     1940.72     1862.89     46.50 o 
   3   5   8      843.82      827.01     29.08 o 
   4   5   8     1019.31      978.54     32.83 o 
   5   5   8      339.57      342.13     18.39 o 
   6   5   8      585.73      603.47     25.96 o 
   7   5   8      142.82      164.91     22.08 o 
  -8   6   8       34.30       43.42      9.60 o 
  -7   6   8        0.68        2.72      7.18 o 
  -6   6   8       33.64       33.90      8.45 o 
  -5   6   8      162.11      146.96     11.85 o 
  -4   6   8      303.19      287.72     15.02 o 
  -3   6   8        6.98        4.49      5.06 o 
  -2   6   8      124.48      130.75      8.80 o 
  -1   6   8      248.37      262.31     15.08 o 
   0   6   8       45.41       53.33      7.43 o 
   1   6   8      295.74      289.75     17.81 o 
   2   6   8      180.30      177.04     14.40 o 
   3   6   8       53.15       69.02     25.56 o 
   4   6   8       35.64       34.76      8.63 o 
   5   6   8       19.28       24.51      9.01 o 
   6   6   8       62.35       50.55     11.91 o 
  -7   7   8      134.23      141.69     13.96 o 
  -6   7   8      569.78      577.38     25.47 o 
  -5   7   8      685.50      661.74     26.29 o 
  -4   7   8      485.65      508.90     21.14 o 
  -3   7   8      780.45      749.80     37.63 o 
  -2   7   8      898.54      941.68     24.85 o 
  -1   7   8     1938.48     1918.49     41.77 o 
   0   7   8     1484.01     1449.72     42.05 o 
   1   7   8     2608.13     2545.92     55.22 o 
   2   7   8     2746.05     2710.59     78.10 o 
   3   7   8     1106.92     1026.23     42.34 o 
   4   7   8      689.20      624.95     40.40 o 
   5   7   8      237.35      245.05     16.93 o 
   6   7   8      379.64      368.12     35.12 o 
  -7   8   8        5.58       14.01      8.30 o 
  -6   8   8       22.34       22.60      8.44 o 
  -5   8   8       56.16       57.15      9.68 o 
  -4   8   8       47.29       57.19      8.82 o 
  -3   8   8        8.56        3.13      5.76 o 
  -2   8   8       98.33      102.99     14.96 o 
  -1   8   8       83.08       82.42     13.63 o 
   0   8   8       56.78       48.08     11.82 o 
   1   8   8      122.55      118.77     11.69 o 
   2   8   8       80.87       74.55     16.88 o 
   3   8   8      168.21      173.12     14.28 o 
   4   8   8       20.91       19.13      8.94 o 
   5   8   8        6.04        8.79      8.82 o 
  -6   9   8      299.17      306.40     18.95 o 
  -5   9   8      717.95      758.57     29.68 o 
  -4   9   8      754.24      762.67     28.71 o 
  -3   9   8      961.48      976.92     32.82 o 
  -2   9   8     1203.78     1148.00     51.69 o 
  -1   9   8     1954.69     1892.62     54.24 o 
   0   9   8      808.86      815.56     44.14 o 
   1   9   8     1003.67      939.90     34.41 o 
   2   9   8      492.60      488.77     24.97 o 
   3   9   8      206.52      235.41     21.90 o 
   4   9   8      530.60      499.55     25.09 o 
  -5  10   8       23.04       29.62     12.10 o 
  -4  10   8       61.79       62.56     10.30 o 
  -3  10   8       30.43       34.03     11.69 o 
  -2  10   8        3.20        3.72      8.27 o 
  -1  10   8       38.19       35.06      8.38 o 
   0  10   8       72.07       54.27     13.77 o 
   1  10   8        4.68       20.23     11.76 o 
   2  10   8       33.84       36.43      9.83 o 
   3  10   8       67.51       85.17     12.17 o 
  -3  11   8      653.64      642.43     37.52 o 
  -2  11   8      695.74      687.25     38.86 o 
   0  11   8      423.03      475.48     33.16 o 
   1  11   8      513.87      500.08     34.53 o 
   2  11   8      438.62      436.42     23.76 o 
  -2 -11   9       70.25       83.97     11.57 o 
  -1 -11   9      162.58      173.91     16.25 o 
   0 -11   9      157.06      169.93     16.06 o 
   1 -11   9       20.44       20.60      9.55 o 
  -4 -10   9      563.79      595.28     36.66 o 
  -3 -10   9      596.11      648.16     27.11 o 
  -2 -10   9      870.77      870.82     31.91 o 
  -1 -10   9      590.87      623.09     25.15 o 
   0 -10   9      921.12      909.23     51.64 o 
   1 -10   9      421.77      404.63     22.10 o 
   2 -10   9      524.92      527.94     36.70 o 
   3 -10   9      460.84      461.18     24.71 o 
  -5  -9   9        5.15        2.21     10.61 o 
  -4  -9   9        5.26       -3.16      9.25 o 
  -3  -9   9       26.04       33.93     10.64 o 
  -2  -9   9       27.29       29.97      8.33 o 
  -1  -9   9       68.82       62.99      9.32 o 
   0  -9   9        9.70       11.09      7.57 o 
   1  -9   9       18.11       17.82     13.77 o 
   2  -9   9      152.14      153.75     14.73 o 
   3  -9   9       61.02       66.07     11.21 o 
   4  -9   9       20.81       31.02      9.64 o 
  -6  -8   9      412.16      386.90     28.98 o 
  -5  -8   9      580.59      580.72     35.05 o 
  -4  -8   9      927.68      883.03     43.84 o 
  -3  -8   9      975.66      916.74     32.13 o 
  -2  -8   9     1189.74     1191.19     37.51 o 
  -1  -8   9     1211.23     1215.76     37.74 o 
   0  -8   9      971.82      978.15     40.97 o 
   1  -8   9      707.28      707.60     27.72 o 
   2  -8   9      573.88      533.12     24.68 o 
   3  -8   9      889.59      906.23     34.40 o 
   4  -8   9      349.30      331.84     19.79 o 
   5  -8   9      336.19      357.78     20.85 o 
  -7  -7   9       44.52       45.75     13.52 o 
  -6  -7   9       30.56       24.74     12.05 o 
  -5  -7   9       64.55       51.38     12.13 o 
  -4  -7   9      131.63      130.00     16.00 o 
  -3  -7   9      404.32      399.25     18.28 o 
  -2  -7   9       52.54       50.76      7.74 o 
  -1  -7   9       74.76       78.51     14.17 o 
   0  -7   9       78.14       86.03      8.84 o 
   1  -7   9       46.63       48.90      8.78 o 
   2  -7   9       67.12       65.82      9.89 o 
   3  -7   9       21.45       34.78      8.23 o 
   4  -7   9       36.33       43.28      9.03 o 
   5  -7   9        5.48       -3.02      5.89 o 
  -7  -6   9      471.13      476.73     31.86 o 
  -6  -6   9      491.69      476.25     31.93 o 
  -5  -6   9      610.49      588.84     33.31 o 
  -4  -6   9     1792.40     1701.07     68.18 o 
  -3  -6   9     2501.46     2463.00     53.72 o 
  -2  -6   9     1820.95     1835.31     51.27 o 
  -1  -6   9     2276.19     2210.19     58.68 o 
   0  -6   9     2658.81     2644.62     69.25 o 
   1  -6   9     1823.29     1727.84     69.31 o 
   2  -6   9      466.09      458.52     20.53 o 
   3  -6   9      697.97      695.76     27.15 o 
   4  -6   9      302.10      328.75     14.48 o 
   5  -6   9      295.68      306.53     16.31 o 
   6  -6   9       93.66       95.37     14.37 o 
  -8  -5   9        2.66       10.05     10.50 o 
  -7  -5   9       42.95       45.69     12.90 o 
  -6  -5   9       14.99        2.66      8.80 o 
  -5  -5   9       39.41       25.37     10.12 o 
  -4  -5   9       66.32       68.73      9.33 o 
  -3  -5   9       31.95       24.99      6.60 o 
  -2  -5   9      124.78      129.52     11.36 o 
  -1  -5   9       36.03       32.65      5.99 o 
   0  -5   9       29.68       29.29      4.53 o 
   1  -5   9      186.07      190.40     22.46 o 
   2  -5   9        8.33       10.44      4.95 o 
   3  -5   9       25.50       28.54      5.87 o 
   4  -5   9       73.63       71.12      8.26 o 
   5  -5   9       19.98       25.26      6.57 o 
   6  -5   9        6.29       12.01      6.98 o 
  -8  -4   9      143.14      125.07     16.79 o 
  -7  -4   9      375.23      352.87     26.14 o 
  -6  -4   9      844.07      796.84     39.11 o 
  -5  -4   9      877.50      838.91     40.93 o 
  -4  -4   9     1494.99     1498.55     39.98 o 
  -3  -4   9     1685.05     1631.57     37.32 o 
  -2  -4   9     2500.78     2380.90     70.58 o 
  -1  -4   9     2788.29     2728.87     57.25 o 
   0  -4   9     2552.39     2504.00     64.99 o 
   1  -4   9     3880.01     3726.69     91.95 o 
   2  -4   9     1735.44     1632.28     37.53 o 
   3  -4   9     1611.31     1599.70     36.86 o 
   4  -4   9      889.23      889.54     24.83 o 
   5  -4   9      331.24      335.74     14.41 o 
   6  -4   9      102.21      108.23     17.56 o 
   7  -4   9      191.70      201.65     24.56 o 
  -8  -3   9       16.48       27.66      8.14 o 
  -7  -3   9       42.94       41.24     11.61 o 
  -6  -3   9       66.35       95.62     13.97 o 
  -5  -3   9      154.43      176.66     11.84 o 
  -4  -3   9       55.05       54.19      7.27 o 
  -3  -3   9       85.19       93.28      6.61 o 
  -2  -3   9       23.40       30.03      4.60 o 
  -1  -3   9      108.12      106.91      6.12 o 
   0  -3   9      143.84      142.56      8.93 o 
   1  -3   9      163.28      201.19     11.32 o 
   2  -3   9      104.71      110.29      7.43 o 
   3  -3   9       81.34       88.92      7.18 o 
   4  -3   9      175.37      175.41      9.78 o 
   5  -3   9        8.45       20.16      6.44 o 
   6  -3   9       10.37       20.53     12.48 o 
   7  -3   9        1.50       11.73     13.30 o 
  -9  -2   9       37.80       31.80     13.33 o 
  -8  -2   9      417.40      471.47     21.13 o 
  -7  -2   9      397.19      394.31     25.62 o 
  -6  -2   9      930.81      916.34     29.19 o 
  -5  -2   9     2471.23     2574.78     66.59 o 
  -4  -2   9     2691.72     2676.15     68.52 o 
  -3  -2   9     3553.67     3435.86     70.07 o 
  -2  -2   9     3079.76     3040.98     52.55 o 
  -1  -2   9     2212.64     2175.27     92.68 o 
   0  -2   9     2155.33     2026.71     51.02 o 
   1  -2   9     2450.38     2418.07     71.12 o 
   2  -2   9     1845.19     1822.90     39.53 o 
   3  -2   9     1059.21     1009.95     26.15 o 
   4  -2   9     1585.38     1506.13     35.71 o 
   5  -2   9      516.60      515.98     32.11 o 
   6  -2   9      553.75      576.78     35.19 o 
   7  -2   9      328.60      325.09     29.14 o 
  -9  -1   9      146.25      165.28     21.49 o 
  -8  -1   9      111.37      160.10     12.84 o 
  -7  -1   9       72.26       77.27      7.53 o 
  -6  -1   9       50.94       47.33     12.89 o 
  -5  -1   9      348.03      344.43     16.27 o 
  -4  -1   9       52.75       73.11      7.46 o 
  -3  -1   9       17.25       18.70      3.75 o 
  -2  -1   9       60.27       62.79      3.96 o 
  -1  -1   9      137.53      153.36      9.70 o 
   0  -1   9      157.83      146.89      9.07 o 
   1  -1   9       12.67       18.12      5.19 o 
   2  -1   9      199.29      210.51      9.05 o 
   3  -1   9      182.30      180.79      8.76 o 
   4  -1   9      189.23      181.28     10.65 o 
   5  -1   9       29.87       48.79     13.29 o 
   6  -1   9       23.41       18.77     12.66 o 
   7  -1   9        8.72        8.83     12.58 o 
  -9   0   9        4.56        4.80     11.20 o 
  -8   0   9      700.82      812.56     43.36 o 
  -7   0   9      697.69      710.69     20.84 o 
  -6   0   9      470.66      477.14     15.69 o 
  -5   0   9      422.71      438.43     17.47 o 
  -4   0   9     1002.29      990.07     29.92 o 
  -3   0   9     2271.14     2347.63     52.48 o 
  -2   0   9     2622.20     2471.22     50.06 o 
  -1   0   9     4032.27     3981.03     78.74 o 
   0   0   9     7272.30     7480.51    144.41 o 
   1   0   9     3323.96     3351.78     83.57 o 
   2   0   9     2173.40     2133.46     44.97 o 
   3   0   9     1742.38     1793.75     37.81 o 
   4   0   9     2459.14     2331.81     90.13 o 
   5   0   9      350.43      349.05     26.78 o 
   6   0   9      208.41      194.66     22.01 o 
   7   0   9      107.88       83.72     16.91 o 
  -9   1   9      143.39      175.68     20.90 o 
  -8   1   9      106.37      129.54     12.52 o 
  -7   1   9       77.70       88.68      7.68 o 
  -6   1   9       56.25       62.83      6.41 o 
  -5   1   9      363.18      366.38     12.91 o 
  -4   1   9       48.96       49.45      6.81 o 
  -3   1   9       18.60       20.67      3.71 o 
  -2   1   9       60.16       68.90      6.27 o 
  -1   1   9      129.17      143.93     12.35 o 
   0   1   9      153.91      141.75      7.63 o 
   1   1   9        9.89       12.49      5.68 o 
   2   1   9      194.23      197.22      8.99 o 
   3   1   9      176.58      145.96     10.03 o 
   4   1   9      184.44      168.44     18.72 o 
   5   1   9       31.58       41.30     12.87 o 
   6   1   9       22.96       24.91     11.75 o 
   7   1   9        8.54        9.65     12.61 o 
  -9   2   9       54.66       79.85     16.54 o 
  -8   2   9      392.31      399.59     20.53 o 
  -7   2   9      403.99      376.77     18.72 o 
  -6   2   9      945.50      912.56     30.77 o 
  -5   2   9     2529.07     2581.96     68.00 o 
  -4   2   9     2785.97     2698.87     69.46 o 
  -3   2   9     3563.08     3541.33     86.81 o 
  -2   2   9     3013.81     3018.49     61.36 o 
  -1   2   9     2191.00     2090.32     58.84 o 
   0   2   9     2104.13     1886.16     51.34 o 
   1   2   9     2474.24     2449.96     62.90 o 
   2   2   9     1764.45     1774.67     39.54 o 
   3   2   9     1145.24     1138.30     32.74 o 
   4   2   9     1537.62     1517.98     43.72 o 
   5   2   9      471.93      496.23     32.46 o 
   6   2   9      564.13      521.75     35.25 o 
   7   2   9      344.71      341.78     28.79 o 
  -8   3   9       14.55       14.81      7.92 o 
  -7   3   9       41.62       37.40      8.22 o 
  -6   3   9       60.14       97.03     10.04 o 
  -5   3   9      144.50      165.31     11.86 o 
  -4   3   9       49.91       64.22      7.66 o 
  -3   3   9       78.75       83.69     11.57 o 
  -2   3   9       26.43       29.02      7.53 o 
  -1   3   9      104.43      119.51      6.50 o 
   0   3   9      142.58      162.43      7.49 o 
   1   3   9      154.06      169.93     11.12 o 
   2   3   9      109.50      118.58      7.78 o 
   3   3   9       78.89       71.15     10.08 o 
   4   3   9      172.39      179.32      9.96 o 
   5   3   9        8.78       19.17      6.92 o 
   6   3   9       10.59       18.28     11.88 o 
   7   3   9        1.56       13.87     12.31 o 
  -8   4   9      138.48      133.17     12.96 o 
  -7   4   9      364.64      367.82     19.01 o 
  -6   4   9      807.95      744.53     27.80 o 
  -5   4   9      901.96      894.74     29.81 o 
  -4   4   9     1336.61     1280.01     53.33 o 
  -3   4   9     1797.25     1733.30     46.20 o 
  -2   4   9     2502.74     2415.28     50.57 o 
  -1   4   9     2919.42     2942.22     58.30 o 
   0   4   9     2612.24     2628.12     55.97 o 
   1   4   9     3926.82     3637.92     98.49 o 
   2   4   9     1724.93     1645.15     46.55 o 
   3   4   9     1558.34     1511.38     36.12 o 
   4   4   9      858.74      881.40     30.65 o 
   5   4   9      306.64      330.57     17.67 o 
   6   4   9       91.25      108.70     17.95 o 
   7   4   9      159.66      186.65     22.40 o 
  -8   5   9        1.74        2.61      7.49 o 
  -7   5   9       46.66       50.08     16.68 o 
  -6   5   9       17.96       16.98      7.45 o 
  -5   5   9       44.69       24.51      6.86 o 
  -4   5   9       72.45       69.05      8.35 o 
  -3   5   9       38.69       37.85      6.60 o 
  -2   5   9      113.39      122.89      7.58 o 
  -1   5   9       33.92       38.36      4.63 o 
   0   5   9       27.27       31.66     13.01 o 
   1   5   9      178.54      171.20     19.78 o 
   2   5   9       10.33       11.85      4.72 o 
   3   5   9       24.37       23.78      7.45 o 
   4   5   9       76.32       82.49     10.27 o 
   5   5   9       21.49       23.75      8.46 o 
   6   5   9        6.20       18.67     14.33 o 
  -7   6   9      469.47      471.60     23.41 o 
  -6   6   9      544.33      563.04     24.00 o 
  -5   6   9      638.52      594.29     23.75 o 
  -4   6   9     1789.54     1669.73     48.32 o 
  -3   6   9     2558.25     2550.83     66.29 o 
  -2   6   9     1885.21     1855.96     41.41 o 
  -1   6   9     2144.25     2154.64     85.15 o 
   0   6   9     2634.13     2653.69     69.68 o 
   1   6   9     1739.70     1691.87     70.37 o 
   2   6   9      416.82      431.74     19.73 o 
   3   6   9      703.98      728.54     27.56 o 
   4   6   9      288.84      293.16     17.69 o 
   5   6   9      323.78      319.48     18.83 o 
   6   6   9      116.01      117.80     13.70 o 
  -7   7   9       49.32       54.73     14.00 o 
  -6   7   9       29.91       34.14      8.53 o 
  -5   7   9       60.59       68.54      9.58 o 
  -4   7   9      120.56      126.75     13.94 o 
  -3   7   9      418.11      396.24     31.78 o 
  -2   7   9       60.33       62.66      9.38 o 
  -1   7   9       72.36       74.18      8.72 o 
   0   7   9       86.69       95.95      9.38 o 
   1   7   9       52.33       54.19     14.20 o 
   2   7   9       72.71       65.90      9.98 o 
   3   7   9       19.36       24.37      8.27 o 
   4   7   9       34.85       42.19     11.87 o 
   5   7   9        5.31        7.23      8.12 o 
  -6   8   9      416.45      404.19     21.32 o 
  -5   8   9      571.18      567.37     24.46 o 
  -4   8   9      881.19      882.81     31.37 o 
  -3   8   9      921.14      943.92     31.58 o 
  -2   8   9     1218.21     1148.57     37.49 o 
  -1   8   9     1178.21     1189.20     38.05 o 
   0   8   9     1015.32     1037.38     49.50 o 
   1   8   9      664.55      622.55     37.35 o 
   2   8   9      611.43      596.81     38.50 o 
   3   8   9      936.43      936.53     34.38 o 
   4   8   9      369.74      354.77     32.59 o 
   5   8   9      327.88      339.29     20.76 o 
  -5   9   9        2.80        3.86      7.21 o 
  -4   9   9        2.81       -2.28     10.77 o 
  -3   9   9       20.33       23.48     10.33 o 
  -2   9   9       23.06       29.35     10.70 o 
  -1   9   9       71.39       67.15      9.61 o 
   0   9   9       12.55       25.13     11.88 o 
   1   9   9       20.31       28.84     12.58 o 
   2   9   9      154.13      162.21     14.78 o 
   3   9   9       61.86       42.15      9.94 o 
   4   9   9       22.35       23.17     10.17 o 
  -4  10   9      564.86      581.01     36.87 o 
  -3  10   9      580.39      608.40     37.10 o 
  -2  10   9      845.31      811.11     43.41 o 
  -1  10   9      540.96      558.48     24.73 o 
   0  10   9      954.52     1019.84     51.19 o 
   1  10   9      431.16      449.44     32.60 o 
   2  10   9      573.36      595.88     27.43 o 
   3  10   9      449.62      444.15     24.41 o 
  -2  11   9       78.09       76.81     14.49 o 
   0  11   9      155.47      167.36     22.33 o 
   1  11   9       20.40       40.70     14.67 o 
  -4 -10  10       79.80       68.79     11.17 o 
  -3 -10  10       19.27       14.16      8.11 o 
  -2 -10  10       68.68       74.43     10.92 o 
  -1 -10  10        0.84       -3.51     10.92 o 
   0 -10  10       30.07       30.45      9.03 o 
   1 -10  10       94.81       93.38     13.12 o 
   2 -10  10       44.92       38.58     10.84 o 
  -5  -9  10      413.13      431.29     31.20 o 
  -4  -9  10      491.16      490.27     23.34 o 
  -3  -9  10      440.33      449.29     21.76 o 
  -2  -9  10      703.86      717.66     27.76 o 
  -1  -9  10      470.77      440.50     20.81 o 
   0  -9  10      386.89      395.11     20.71 o 
   1  -9  10      707.84      664.15     28.32 o 
   2  -9  10      751.98      731.77     30.94 o 
   3  -9  10      430.98      442.39     23.77 o 
  -6  -8  10        0.22        6.99     10.63 o 
  -5  -8  10        9.05       17.30     10.94 o 
  -4  -8  10       43.53       33.10      8.87 o 
  -3  -8  10       66.39       75.63      9.87 o 
  -2  -8  10      101.91      101.34     16.62 o 
  -1  -8  10      140.00      140.13     11.98 o 
   0  -8  10      847.39      844.42     37.36 o 
   1  -8  10      119.69      117.17     18.37 o 
   2  -8  10       96.79       84.23     11.66 o 
   3  -8  10       47.68       67.97     10.59 o 
   4  -8  10       51.01       50.03      8.50 o 
  -7  -7  10      105.26      123.26     18.22 o 
  -6  -7  10      224.22      249.31     23.52 o 
  -5  -7  10      526.80      482.74     31.39 o 
  -4  -7  10      929.19      875.26     44.40 o 
  -3  -7  10     1012.90     1043.39     48.70 o 
  -2  -7  10     1673.20     1714.71     53.48 o 
  -1  -7  10     1245.49     1235.48     38.21 o 
   0  -7  10     2133.16     2096.72     56.97 o 
   1  -7  10     1585.54     1484.52     46.78 o 
   2  -7  10     1211.50     1152.44     38.95 o 
   3  -7  10      337.03      340.32     15.15 o 
   4  -7  10      306.68      315.52     18.94 o 
   5  -7  10      220.66      222.30     13.66 o 
  -7  -6  10       95.11      114.19     17.00 o 
  -6  -6  10      112.35      146.72     18.13 o 
  -5  -6  10      203.55      196.13     19.90 o 
  -4  -6  10      132.08       95.87     14.79 o 
  -3  -6  10      250.70      259.62     11.86 o 
  -2  -6  10      738.83      719.24     25.84 o 
  -1  -6  10      232.57      233.68     17.12 o 
   0  -6  10      191.40      178.70     12.31 o 
   1  -6  10      118.19      108.47      8.31 o 
   2  -6  10       84.37       85.61      7.95 o 
   3  -6  10       11.69       21.01      6.11 o 
   4  -6  10       68.59       68.33      8.36 o 
   5  -6  10       27.32       33.99      7.33 o 
  -8  -5  10      353.68      357.38     29.15 o 
  -7  -5  10      400.44      402.94     29.01 o 
  -6  -5  10      730.90      784.33     40.09 o 
  -5  -5  10      706.71      683.48     36.25 o 
  -4  -5  10      507.73      487.35     19.90 o 
  -3  -5  10     1196.35     1142.77     27.72 o 
  -2  -5  10     1398.51     1357.31     40.01 o 
  -1  -5  10     1528.65     1506.03     43.56 o 
   0  -5  10     1145.94     1136.02     33.80 o 
   1  -5  10     1332.25     1305.29     39.10 o 
   2  -5  10     1287.28     1257.03     33.11 o 
   3  -5  10     1077.37     1061.88     28.51 o 
   4  -5  10     1056.28     1056.22     37.66 o 
   5  -5  10      554.30      562.51     20.13 o 
   6  -5  10      215.29      264.88     26.36 o 
  -8  -4  10       92.54      104.88     15.86 o 
  -7  -4  10       79.78       87.43     14.24 o 
  -6  -4  10       61.72       54.21     11.84 o 
  -5  -4  10      134.27      126.46     15.07 o 
  -4  -4  10       58.04       59.03     10.86 o 
  -3  -4  10      251.49      269.66     12.16 o 
  -2  -4  10      126.13      144.75     12.41 o 
  -1  -4  10        2.75        4.15      4.88 o 
   0  -4  10      180.77      167.60     10.40 o 
   1  -4  10      264.28      244.94     13.49 o 
   2  -4  10      332.99      324.77     12.93 o 
   3  -4  10      141.14      138.16      9.18 o 
   4  -4  10      176.96      171.05     15.00 o 
   5  -4  10       70.02       64.60      7.69 o 
   6  -4  10       54.56       59.71     16.24 o 
  -8  -3  10       87.68       94.95     11.31 o 
  -7  -3  10      374.83      358.88     25.54 o 
  -6  -3  10      460.19      459.33     28.35 o 
  -5  -3  10     1450.02     1395.94     39.87 o 
  -4  -3  10     1835.64     1815.45     56.33 o 
  -3  -3  10     2311.39     2270.23     61.26 o 
  -2  -3  10     4564.19     4559.97     91.47 o 
  -1  -3  10     2769.29     2675.07     64.98 o 
   0  -3  10     2816.82     2726.67     68.46 o 
   1  -3  10     1710.64     1621.13     44.43 o 
   2  -3  10     2040.90     2002.00     44.43 o 
   3  -3  10      730.95      719.93     21.27 o 
   4  -3  10      376.46      379.31     15.02 o 
   5  -3  10      453.94      467.21     31.10 o 
   6  -3  10      322.07      334.67     28.43 o 
  -8  -2  10       67.18       66.36      9.95 o 
  -7  -2  10       40.41       56.72     11.54 o 
  -6  -2  10       77.10       87.32      8.97 o 
  -5  -2  10       51.31       66.68      8.52 o 
  -4  -2  10      181.47      200.57     12.16 o 
  -3  -2  10      840.27      842.56     21.92 o 
  -2  -2  10      265.85      236.91     13.67 o 
  -1  -2  10      377.96      364.95     11.62 o 
   0  -2  10      724.65      711.86     22.77 o 
   1  -2  10      160.40      155.79     10.78 o 
   2  -2  10        2.89        8.50      3.85 o 
   3  -2  10        6.35       13.11      4.44 o 
   4  -2  10       74.78       68.01     12.34 o 
   5  -2  10       11.22       22.41     12.13 o 
   6  -2  10       19.67       38.16     13.95 o 
   7  -2  10       15.76       43.83     16.04 o 
  -8  -1  10      379.58      386.58     19.24 o 
  -7  -1  10      378.83      401.69     15.06 o 
  -6  -1  10     1356.45     1265.68     38.10 o 
  -5  -1  10     1575.37     1430.67     40.48 o 
  -4  -1  10     1153.78     1156.20     27.50 o 
  -3  -1  10     3048.10     2936.03     61.36 o 
  -2  -1  10     2260.93     2182.92     47.23 o 
  -1  -1  10     2486.90     2476.08     51.31 o 
   0  -1  10     2096.38     1993.56     54.37 o 
   1  -1  10     2944.81     2927.33     77.52 o 
   2  -1  10     1572.50     1564.84     35.59 o 
   3  -1  10     1071.65     1045.44     26.02 o 
   4  -1  10      652.24      631.37     35.78 o 
   5  -1  10      665.67      688.84     38.84 o 
   6  -1  10      128.51      123.32     18.76 o 
   7  -1  10      221.46      239.24     26.69 o 
  -9   0  10       62.43       62.73     15.25 o 
  -8   0  10       35.51       36.79     12.18 o 
  -7   0  10      103.98      119.08      8.78 o 
  -6   0  10      286.78      283.14     12.15 o 
  -5   0  10        0.64        1.84      5.48 o 
  -4   0  10        2.38        7.07      3.56 o 
  -3   0  10       36.40       42.79     11.69 o 
  -2   0  10      163.90      145.78     12.63 o 
  -1   0  10      121.02      129.03      7.04 o 
   0   0  10      127.54      164.79      8.29 o 
   1   0  10      455.07      478.36     18.18 o 
   2   0  10       13.85       12.54      3.69 o 
   3   0  10      216.74      206.45     18.56 o 
   4   0  10      146.84      143.45     17.93 o 
   5   0  10       61.54       67.77     15.17 o 
   6   0  10       86.33       98.93     17.85 o 
   7   0  10       33.96       21.74     13.29 o 
  -8   1  10      342.11      346.75     18.98 o 
  -7   1  10      351.48      368.62     14.53 o 
  -6   1  10     1331.69     1297.73     31.72 o 
  -5   1  10     1507.91     1376.91     33.11 o 
  -4   1  10     1179.48     1205.67     50.80 o 
  -3   1  10     3127.52     3062.17     60.57 o 
  -2   1  10     2460.35     2424.52     47.86 o 
  -1   1  10     2533.81     2489.39     76.01 o 
   0   1  10     2226.69     2206.43     45.42 o 
   1   1  10     3135.27     3224.15     78.15 o 
   2   1  10     1567.16     1637.25     63.47 o 
   3   1  10     1009.19     1026.56     37.86 o 
   4   1  10      648.98      657.65     36.09 o 
   5   1  10      636.01      616.21     37.91 o 
   6   1  10      122.25      134.92     19.20 o 
   7   1  10      201.31      219.85     25.64 o 
  -8   2  10       78.21       92.96     22.39 o 
  -7   2  10       31.09       26.98      7.89 o 
  -6   2  10       71.89       69.66      9.07 o 
  -5   2  10       57.27       68.73      8.73 o 
  -4   2  10      193.21      210.08     28.49 o 
  -3   2  10      858.14      886.08     22.05 o 
  -2   2  10      295.78      286.03     13.08 o 
  -1   2  10      374.00      354.52     15.14 o 
   0   2  10      767.95      695.94     33.30 o 
   1   2  10      172.28      182.28     11.45 o 
   2   2  10        5.29        5.16      5.39 o 
   3   2  10       12.67       26.25      5.34 o 
   4   2  10       76.27       64.33     13.40 o 
   5   2  10        7.23        5.42      9.81 o 
   6   2  10       15.12       30.19     12.88 o 
   7   2  10       12.92       15.83     13.12 o 
  -8   3  10      107.67      121.04     12.56 o 
  -7   3  10      396.25      388.60     19.35 o 
  -6   3  10      481.17      490.51     21.20 o 
  -5   3  10     1389.64     1308.77     40.54 o 
  -4   3  10     1876.70     1856.81     51.14 o 
  -3   3  10     2155.70     2176.62     47.56 o 
  -2   3  10     4591.31     4593.68     91.00 o 
  -1   3  10     2643.86     2549.30     53.77 o 
   0   3  10     2702.78     2672.81     80.77 o 
   1   3  10     1678.47     1572.72     52.08 o 
   2   3  10     2005.58     2044.16     55.13 o 
   3   3  10      787.70      809.47     21.71 o 
   4   3  10      426.61      443.86     15.23 o 
   5   3  10      503.68      487.47     31.55 o 
   6   3  10      317.96      327.59     27.68 o 
  -8   4  10       91.20      108.49     21.17 o 
  -7   4  10       82.85       94.44     12.75 o 
  -6   4  10       59.59       77.08     10.19 o 
  -5   4  10      151.87      148.33     11.50 o 
  -4   4  10       44.42       40.10      7.40 o 
  -3   4  10      257.54      269.75     16.21 o 
  -2   4  10      132.03      148.79      8.23 o 
  -1   4  10        0.30        4.50      3.35 o 
   0   4  10      171.25      180.69     11.94 o 
   1   4  10      259.63      227.35     13.57 o 
   2   4  10      331.15      312.90     12.74 o 
   3   4  10      152.21      143.57      9.34 o 
   4   4  10      185.30      179.57     13.37 o 
   5   4  10       63.05       64.24      9.85 o 
   6   4  10       62.35       76.87     16.44 o 
  -8   5  10      378.99      397.69     21.75 o 
  -7   5  10      358.68      384.96     27.24 o 
  -6   5  10      682.61      699.50     27.88 o 
  -5   5  10      683.66      699.58     26.48 o 
  -4   5  10      561.01      546.58     21.46 o 
  -3   5  10     1059.86     1015.78     33.05 o 
  -2   5  10     1400.99     1381.47     32.32 o 
  -1   5  10     1640.13     1562.93     44.48 o 
   0   5  10     1199.04     1199.62     36.14 o 
   1   5  10     1410.42     1360.59     39.92 o 
   2   5  10     1315.52     1253.31     39.22 o 
   3   5  10     1105.24     1098.63     41.11 o 
   4   5  10     1033.92     1023.65     35.39 o 
   5   5  10      551.47      573.87     24.85 o 
   6   5  10      200.76      222.40     23.76 o 
  -7   6  10       80.22      102.08     12.31 o 
  -6   6  10      116.99      130.14     18.07 o 
  -5   6  10      207.83      216.99     14.62 o 
  -4   6  10      124.81      144.57     11.66 o 
  -3   6  10      232.86      217.42     12.91 o 
  -2   6  10      763.48      760.70     21.54 o 
  -1   6  10      241.55      241.62     14.34 o 
   0   6  10      205.77      201.04     13.07 o 
   1   6  10      135.45      134.35     13.77 o 
   2   6  10       72.03       64.30      7.27 o 
   3   6  10        7.23        9.47      7.40 o 
   4   6  10       62.75       64.85     10.61 o 
   5   6  10       26.16       22.99      9.17 o 
  -7   7  10      123.69      125.78     13.31 o 
  -6   7  10      234.86      251.65     20.87 o 
  -5   7  10      567.06      548.29     25.06 o 
  -4   7  10      980.83      981.81     40.74 o 
  -3   7  10     1038.20     1044.43     49.58 o 
  -2   7  10     1681.33     1717.76     50.23 o 
  -1   7  10     1232.83     1234.50     38.80 o 
   0   7  10     2050.00     1982.08     56.87 o 
   1   7  10     1636.56     1552.79     66.76 o 
   2   7  10     1189.98     1122.42     38.44 o 
   3   7  10      306.82      301.73     37.26 o 
   4   7  10      321.87      316.79     18.98 o 
   5   7  10      204.00      223.52     17.14 o 
  -6   8  10        0.32        5.51      7.49 o 
  -5   8  10       10.84       15.90      7.81 o 
  -4   8  10       35.89       48.70      9.59 o 
  -3   8  10       52.20       44.62     12.37 o 
  -2   8  10       94.20       93.57     11.84 o 
  -1   8  10      113.76      122.71     12.41 o 
   0   8  10      829.08      857.27     36.83 o 
   1   8  10      122.23      135.01     18.25 o 
   2   8  10       90.56       87.01     11.97 o 
   3   8  10       55.81       56.42     15.47 o 
   4   8  10       48.37       45.25     10.83 o 
  -5   9  10      413.28      428.18     22.10 o 
  -4   9  10      482.26      481.82     32.53 o 
  -3   9  10      431.63      446.18     30.34 o 
  -2   9  10      688.89      685.72     38.22 o 
  -1   9  10      503.06      502.74     22.25 o 
   0   9  10      350.08      329.10     28.17 o 
   1   9  10      706.16      651.56     39.79 o 
   2   9  10      728.05      749.36     31.08 o 
   3   9  10      427.01      424.39     23.53 o 
  -4  10  10       86.10       96.91     17.20 o 
  -3  10  10       22.39       18.94     11.55 o 
  -2  10  10       65.60       76.94     14.24 o 
  -1  10  10        3.38       -0.14     10.42 o 
   0  10  10       20.69       22.00     13.33 o 
   1  10  10       80.81      103.09     18.82 o 
   2  10  10       35.43       53.27     16.01 o 
  -3 -10  11      375.28      366.68     20.66 o 
  -2 -10  11      314.89      338.68     19.26 o 
  -1 -10  11      133.23      146.26     21.50 o 
   0 -10  11      508.12      503.18     25.70 o 
   1 -10  11      219.42      228.88     18.11 o 
  -5  -9  11       98.45      116.03     13.45 o 
  -4  -9  11      124.55      137.84     13.58 o 
  -3  -9  11      350.99      374.10     19.66 o 
  -2  -9  11      133.16      141.50     12.83 o 
  -1  -9  11      230.58      246.98     15.77 o 
   0  -9  11      225.36      212.65     16.19 o 
   1  -9  11      120.73      122.29     14.98 o 
   2  -9  11       93.51       82.18     12.12 o 
   3  -9  11       47.83       48.62     10.87 o 
  -6  -8  11       86.45       81.70     15.64 o 
  -5  -8  11      357.80      330.69     26.74 o 
  -4  -8  11      325.29      315.05     18.11 o 
  -3  -8  11     1041.52     1003.82     35.23 o 
  -2  -8  11      736.66      762.60     30.81 o 
  -1  -8  11     1678.84     1677.90     49.63 o 
   0  -8  11     1112.15     1090.36     36.59 o 
   1  -8  11      687.78      694.05     28.95 o 
   2  -8  11      291.32      249.90     17.69 o 
   3  -8  11      408.76      398.25     22.15 o 
   4  -8  11      107.55      114.12     10.90 o 
  -6  -7  11      164.99      152.66     19.68 o 
  -5  -7  11      128.65      141.31     17.92 o 
  -4  -7  11       87.30       90.25     12.21 o 
  -3  -7  11      296.63      307.63     17.10 o 
  -2  -7  11      108.96      105.23     10.80 o 
  -1  -7  11      427.83      419.70     19.59 o 
   0  -7  11        1.89        1.11      9.50 o 
   1  -7  11      286.32      286.66     17.57 o 
   2  -7  11      137.59      140.61     13.32 o 
   3  -7  11      131.51      138.57     10.78 o 
   4  -7  11      155.86      153.81     11.68 o 
  -7  -6  11      242.66      233.74     23.89 o 
  -6  -6  11      804.32      771.18     41.55 o 
  -5  -6  11     1006.35      972.84     47.03 o 
  -4  -6  11      820.89      796.60     28.31 o 
  -3  -6  11      951.56      919.31     24.84 o 
  -2  -6  11      924.11      917.42     30.72 o 
  -1  -6  11     1108.97     1069.35     34.82 o 
   0  -6  11      736.41      678.16     39.68 o 
   1  -6  11      332.05      327.53     17.83 o 
   2  -6  11      899.03      881.18     38.19 o 
   3  -6  11      396.20      404.67     16.33 o 
   4  -6  11      409.44      399.88     16.99 o 
   5  -6  11      294.89      316.22     15.83 o 
  -7  -5  11       54.79       81.08     15.23 o 
  -6  -5  11       75.23       87.62     15.22 o 
  -5  -5  11      362.91      337.56     24.76 o 
  -4  -5  11      224.32      209.89     14.46 o 
  -3  -5  11      174.73      186.47     10.46 o 
  -2  -5  11      109.58      123.05     10.38 o 
  -1  -5  11      348.48      352.30     24.86 o 
   0  -5  11       58.88       61.71     12.69 o 
   1  -5  11      353.19      347.95     16.79 o 
   2  -5  11      259.90      245.71     11.98 o 
   3  -5  11       66.14       54.24      7.14 o 
   4  -5  11       25.90       35.15      6.88 o 
   5  -5  11       29.25       35.24      7.30 o 
  -8  -4  11      202.97      230.50     23.40 o 
  -7  -4  11      533.82      531.98     33.50 o 
  -6  -4  11      381.39      352.09     26.19 o 
  -5  -4  11      960.40      919.70     30.54 o 
  -4  -4  11     1931.68     1786.11     40.96 o 
  -3  -4  11     1699.15     1667.12     39.24 o 
  -2  -4  11     1149.69     1162.52     28.59 o 
  -1  -4  11     1573.58     1512.60     61.60 o 
   0  -4  11     1351.08     1351.47     37.26 o 
   1  -4  11     1731.31     1701.43     45.35 o 
   2  -4  11      741.33      744.05     21.53 o 
   3  -4  11      810.24      817.19     23.63 o 
   4  -4  11      275.12      282.28     13.43 o 
   5  -4  11      142.12      157.41     14.77 o 
   6  -4  11      114.26      138.23     21.32 o 
  -8  -3  11      106.06      128.55     17.67 o 
  -7  -3  11       87.80       94.79     14.79 o 
  -6  -3  11      172.16      194.59     19.67 o 
  -5  -3  11      366.55      391.05     17.61 o 
  -4  -3  11       77.81       94.65      7.49 o 
  -3  -3  11       10.72       10.81      4.98 o 
  -2  -3  11      655.19      654.86     18.51 o 
  -1  -3  11      572.02      563.06     29.47 o 
   0  -3  11      916.45      828.63     25.84 o 
   1  -3  11      393.33      371.75     22.21 o 
   2  -3  11      233.65      236.22     11.07 o 
   3  -3  11      270.01      280.43     12.47 o 
   4  -3  11      103.52      107.95      8.74 o 
   5  -3  11       95.23       53.93     15.04 o 
   6  -3  11       13.61       15.28     13.41 o 
  -8  -2  11      187.81      191.00     14.84 o 
  -7  -2  11      354.79      354.97     25.82 o 
  -6  -2  11      279.34      274.61     16.39 o 
  -5  -2  11      840.65      854.07     28.86 o 
  -4  -2  11     1740.13     1732.79     38.93 o 
  -3  -2  11      561.09      548.24     16.73 o 
  -2  -2  11     1010.92      994.26     29.63 o 
  -1  -2  11     2821.12     2714.35     55.07 o 
   0  -2  11     2362.54     2402.74     62.02 o 
   1  -2  11     2680.46     2568.45     68.92 o 
   2  -2  11     1543.07     1510.18     35.72 o 
   3  -2  11     1598.45     1582.25     37.47 o 
   4  -2  11      573.11      646.06     36.62 o 
   5  -2  11      390.97      386.33     29.69 o 
   6  -2  11      156.74      159.34     22.20 o 
  -8  -1  11       33.41       41.91      8.85 o 
  -7  -1  11       57.18       69.05      7.73 o 
  -6  -1  11       73.70      107.00     10.07 o 
  -5  -1  11      519.18      535.15     24.59 o 
  -4  -1  11     1205.62     1191.64     28.23 o 
  -3  -1  11      479.50      446.71     14.08 o 
  -2  -1  11     2742.63     2641.91     54.38 o 
  -1  -1  11      344.69      342.50     14.43 o 
   0  -1  11      390.44      378.49     15.54 o 
   1  -1  11      390.16      376.32     16.50 o 
   2  -1  11      442.34      432.09     14.31 o 
   3  -1  11      113.54      102.50     15.05 o 
   4  -1  11       70.26       88.21     15.37 o 
   5  -1  11      148.36      161.79     19.65 o 
   6  -1  11       27.98       30.02     14.63 o 
  -8   0  11      125.94      162.56     21.01 o 
  -7   0  11      292.34      290.48     13.25 o 
  -6   0  11      428.54      465.20     16.99 o 
  -5   0  11      395.20      398.76     17.86 o 
  -4   0  11     1891.44     1879.84     74.15 o 
  -3   0  11      872.72      803.33     19.81 o 
  -2   0  11     4890.46     4656.48     91.97 o 
  -1   0  11     3440.64     3411.01     69.19 o 
   0   0  11     1094.05     1066.92     27.90 o 
   1   0  11      455.48      483.21     18.69 o 
   2   0  11     1620.12     1616.59     64.68 o 
   3   0  11      328.91      305.60     23.53 o 
   4   0  11      420.93      396.23     28.35 o 
   5   0  11      313.94      322.37     26.34 o 
   6   0  11      289.57      277.29     26.15 o 
  -8   1  11       43.50       56.62     10.01 o 
  -7   1  11       62.07       72.60      7.77 o 
  -6   1  11       71.50      106.26      8.36 o 
  -5   1  11      511.45      530.28     21.43 o 
  -4   1  11     1116.67     1093.16     50.75 o 
  -3   1  11      426.23      413.39     28.87 o 
  -2   1  11     2680.68     2647.26     81.12 o 
  -1   1  11      413.94      430.57     19.41 o 
   0   1  11      417.61      411.33     13.47 o 
   1   1  11      413.07      401.72     20.69 o 
   2   1  11      464.30      458.35     19.05 o 
   3   1  11      117.26      108.91     14.89 o 
   4   1  11       76.59       83.85     14.33 o 
   5   1  11      147.58      136.85     19.18 o 
   6   1  11       23.24       32.40     13.93 o 
  -8   2  11      181.62      174.87     14.31 o 
  -7   2  11      371.23      377.34     35.18 o 
  -6   2  11      248.93      252.00     15.32 o 
  -5   2  11      970.30      889.51     29.87 o 
  -4   2  11     1696.70     1705.05     48.80 o 
  -3   2  11      599.89      594.84     17.03 o 
  -2   2  11      947.21      878.98     28.87 o 
  -1   2  11     2758.07     2533.24     68.13 o 
   0   2  11     2385.05     2400.55     63.10 o 
   1   2  11     2713.51     2753.03     69.75 o 
   2   2  11     1626.37     1614.00     45.09 o 
   3   2  11     1585.02     1643.03     46.94 o 
   4   2  11      557.91      645.95     36.30 o 
   5   2  11      399.83      427.39     30.38 o 
   6   2  11      141.63      175.58     21.72 o 
  -8   3  11      105.03      129.05     13.21 o 
  -7   3  11       87.21      107.84     11.92 o 
  -6   3  11      192.36      194.43     13.91 o 
  -5   3  11      351.98      362.43     17.83 o 
  -4   3  11       95.22      111.99      9.91 o 
  -3   3  11        8.78       16.66      4.78 o 
  -2   3  11      604.61      605.80     17.66 o 
  -1   3  11      541.31      550.01     15.96 o 
   0   3  11      865.35      761.83     26.85 o 
   1   3  11      399.06      350.01     16.66 o 
   2   3  11      215.76      235.82     14.19 o 
   3   3  11      254.91      284.77     12.59 o 
   4   3  11       95.29       70.82     14.74 o 
   5   3  11      104.30       98.06     16.88 o 
   6   3  11       12.07        6.49     10.75 o 
  -8   4  11      206.46      221.72     16.79 o 
  -7   4  11      572.02      583.23     27.57 o 
  -6   4  11      426.02      420.94     32.02 o 
  -5   4  11      995.67      933.72     31.80 o 
  -4   4  11     1940.41     1806.55     51.07 o 
  -3   4  11     1809.61     1774.68     39.45 o 
  -2   4  11     1111.44     1118.58     27.78 o 
  -1   4  11     1543.49     1467.61     47.87 o 
   0   4  11     1282.34     1194.57     38.07 o 
   1   4  11     1533.78     1433.96     44.58 o 
   2   4  11      739.53      749.43     26.53 o 
   3   4  11      758.79      813.01     29.20 o 
   4   4  11      282.21      300.97     17.08 o 
   5   4  11      130.80      151.16     19.30 o 
   6   4  11      134.12      137.32     20.65 o 
  -7   5  11       56.64       75.69     11.37 o 
  -6   5  11       74.63       87.01     10.64 o 
  -5   5  11      324.06      348.94     18.14 o 
  -4   5  11      242.85      240.54     26.34 o 
  -3   5  11      174.36      171.05     12.64 o 
  -2   5  11       95.99      100.88      7.56 o 
  -1   5  11      364.97      348.11     17.24 o 
   0   5  11       35.25       26.89      7.30 o 
   1   5  11      365.30      346.11     17.18 o 
   2   5  11      263.82      217.89     35.94 o 
   3   5  11       73.25       58.15      9.60 o 
   4   5  11       34.50       38.04     11.26 o 
   5   5  11       29.25       28.87      9.48 o 
  -7   6  11      239.27      246.80     17.71 o 
  -6   6  11      767.05      731.34     29.53 o 
  -5   6  11      984.74      951.82     33.57 o 
  -4   6  11      750.97      727.51     27.51 o 
  -3   6  11      984.61      855.30     55.08 o 
  -2   6  11      921.32      893.28     31.20 o 
  -1   6  11     1149.49     1122.54     35.85 o 
   0   6  11      864.28      840.25     39.54 o 
   1   6  11      344.77      357.78     17.96 o 
   2   6  11      927.75      925.38     31.24 o 
   3   6  11      380.36      403.53     20.66 o 
   4   6  11      414.14      446.04     27.39 o 
   5   6  11      311.09      365.96     20.23 o 
  -6   7  11      151.20      184.27     15.17 o 
  -5   7  11      152.29      154.16     13.39 o 
  -4   7  11      108.48      131.58     15.33 o 
  -3   7  11      313.09      320.70     25.10 o 
  -2   7  11      101.03       98.93     15.07 o 
  -1   7  11      457.76      442.21     20.26 o 
   0   7  11        3.31       -5.02      5.99 o 
   1   7  11      257.24      233.49     22.74 o 
   2   7  11      144.47      151.34     19.06 o 
   3   7  11      124.18      110.81     12.80 o 
   4   7  11      163.32      149.65     14.78 o 
  -6   8  11       84.93       90.09     12.17 o 
  -5   8  11      335.85      334.74     19.00 o 
  -4   8  11      324.23      333.98     27.08 o 
  -3   8  11     1041.27     1042.10     50.71 o 
  -2   8  11      736.73      749.45     29.17 o 
  -1   8  11     1649.82     1632.49     50.04 o 
   0   8  11     1098.12     1135.88     48.70 o 
   1   8  11      698.73      682.73     40.99 o 
   2   8  11      295.69      307.03     26.18 o 
   3   8  11      412.51      400.11     38.10 o 
   4   8  11       90.45       91.29     16.42 o 
  -5   9  11       88.65      111.93     18.22 o 
  -4   9  11      125.86      110.31     17.79 o 
  -3   9  11      344.86      334.82     27.44 o 
  -2   9  11      158.18      170.47     19.19 o 
  -1   9  11      228.84      239.47     16.20 o 
   0   9  11      259.41      250.31     25.22 o 
   1   9  11      144.04      149.55     20.79 o 
   2   9  11       96.03       96.18     17.60 o 
   3   9  11       36.29       29.49     10.79 o 
  -3  10  11      334.74      367.51     29.00 o 
  -2  10  11      298.76      315.76     25.75 o 
  -1  10  11      119.00      139.58     20.34 o 
   0  10  11      493.33      541.52     37.63 o 
   1  10  11      233.70      234.37     26.35 o 
  -1 -10  12       72.97       68.31     16.64 o 
  -4  -9  12      475.31      493.31     24.36 o 
  -3  -9  12      248.91      262.12     17.38 o 
  -2  -9  12      464.64      469.48     22.58 o 
  -1  -9  12      316.83      347.64     24.03 o 
   0  -9  12      381.75      376.34     21.63 o 
   1  -9  12      419.98      409.50     22.88 o 
   2  -9  12      251.37      240.97     27.82 o 
  -5  -8  12      380.97      425.14     22.12 o 
  -4  -8  12      323.68      340.91     19.17 o 
  -3  -8  12      137.21      168.69     24.65 o 
  -2  -8  12      429.99      431.02     20.82 o 
  -1  -8  12      280.62      265.98     22.15 o 
   0  -8  12      224.20      239.64     24.59 o 
   1  -8  12      276.75      247.37     17.73 o 
   2  -8  12      132.85      122.35     13.71 o 
   3  -8  12      136.53      120.07     13.95 o 
  -6  -7  12      189.57      163.92     20.20 o 
  -5  -7  12      216.73      211.91     15.73 o 
  -4  -7  12      885.86      896.55     32.42 o 
  -3  -7  12      736.01      707.88     27.30 o 
  -2  -7  12      537.63      521.33     22.78 o 
  -1  -7  12      529.63      537.58     22.69 o 
   0  -7  12      649.59      647.11     38.73 o 
   1  -7  12      552.60      537.85     28.10 o 
   2  -7  12      458.04      445.33     23.30 o 
   3  -7  12      347.08      346.49     19.96 o 
   4  -7  12      378.99      403.66     17.84 o 
  -7  -6  12      428.51      436.62     32.72 o 
  -6  -6  12      217.23      250.92     24.05 o 
  -5  -6  12      304.53      330.26     18.07 o 
  -4  -6  12     1037.16     1035.57     34.98 o 
  -3  -6  12      109.55      127.76      9.46 o 
  -2  -6  12      507.69      557.32     22.52 o 
  -1  -6  12      309.98      298.78     16.22 o 
   0  -6  12      775.07      723.92     40.48 o 
   1  -6  12      280.39      263.07     16.59 o 
   2  -6  12      251.04      249.81     16.57 o 
   3  -6  12      349.05      323.24     15.22 o 
   4  -6  12      156.10      161.93     11.85 o 
  -7  -5  12      224.00      238.03     22.93 o 
  -6  -5  12      278.14      314.19     25.80 o 
  -5  -5  12      120.80      113.29     10.84 o 
  -4  -5  12      583.99      551.44     18.47 o 
  -3  -5  12      872.12      832.91     23.88 o 
  -2  -5  12     1046.86     1017.25     27.06 o 
  -1  -5  12     1113.40     1059.01     49.40 o 
   0  -5  12      978.34      906.33     44.58 o 
   1  -5  12     1289.64     1210.63     39.15 o 
   2  -5  12      501.88      519.03     23.15 o 
   3  -5  12      354.98      365.33     16.84 o 
   4  -5  12      120.29      136.92     10.45 o 
   5  -5  12      122.05      133.34     14.84 o 
  -7  -4  12       20.67       35.26     13.03 o 
  -6  -4  12      117.86      147.15     17.40 o 
  -5  -4  12       61.55       69.79      7.43 o 
  -4  -4  12      708.97      727.36     21.43 o 
  -3  -4  12     1097.80     1112.72     28.57 o 
  -2  -4  12     1154.73     1139.50     29.36 o 
  -1  -4  12     1184.93     1146.11     50.65 o 
   0  -4  12     1124.49      952.95     47.92 o 
   1  -4  12      445.53      409.13     18.34 o 
   2  -4  12      252.53      234.29     11.74 o 
   3  -4  12      186.54      193.82     11.15 o 
   4  -4  12       85.15       90.36     11.57 o 
   5  -4  12       90.75      105.74     18.25 o 
  -8  -3  12      139.92      129.48     18.66 o 
  -7  -3  12      247.70      225.45     21.40 o 
  -6  -3  12      565.96      558.11     33.14 o 
  -5  -3  12      736.85      745.04     20.79 o 
  -4  -3  12      227.48      228.16     11.86 o 
  -3  -3  12     1169.58     1195.21     31.68 o 
  -2  -3  12     1224.58     1213.24     36.63 o 
  -1  -3  12     1013.34      958.01     45.26 o 
   0  -3  12     2599.59     2519.86     75.13 o 
   1  -3  12      943.66      908.37     30.91 o 
   2  -3  12      626.01      645.42     24.23 o 
   3  -3  12      483.46      516.54     17.88 o 
   4  -3  12      558.40      556.14     24.77 o 
   5  -3  12      192.31      238.21     24.44 o 
  -8  -2  12      201.47      215.23     16.12 o 
  -7  -2  12      288.11      313.78     23.97 o 
  -6  -2  12      541.44      530.62     21.97 o 
  -5  -2  12      360.87      370.61     20.14 o 
  -4  -2  12      400.06      406.19     14.54 o 
  -3  -2  12      933.74      892.32     23.78 o 
  -2  -2  12      449.10      443.91     19.08 o 
  -1  -2  12      951.99      897.10     23.99 o 
   0  -2  12      101.75      107.33      8.72 o 
   1  -2  12      423.14      403.22     17.38 o 
   2  -2  12      417.38      377.64     14.03 o 
   3  -2  12      355.48      352.77     18.54 o 
   4  -2  12      285.51      240.30     23.47 o 
   5  -2  12      151.41      154.39     20.83 o 
   6  -2  12       72.53       59.38     16.77 o 
  -8  -1  12      152.85      172.55     14.51 o 
  -7  -1  12      395.24      396.75     15.74 o 
  -6  -1  12      577.46      578.21     45.85 o 
  -5  -1  12      992.24      962.28     31.79 o 
  -4  -1  12     1006.22      921.02     30.62 o 
  -3  -1  12     3052.16     2786.86     71.72 o 
  -2  -1  12      685.33      647.95     23.26 o 
  -1  -1  12      890.04      875.03     22.82 o 
   0  -1  12     1132.92     1125.26     27.95 o 
   1  -1  12      804.66      928.40     29.38 o 
   2  -1  12      630.41      604.08     23.30 o 
   3  -1  12      667.36      676.33     36.71 o 
   4  -1  12      358.92      386.72     28.47 o 
   5  -1  12      162.70      192.73     22.84 o 
   6  -1  12      177.52      177.18     23.03 o 
  -8   0  12       51.25       77.43     17.23 o 
  -7   0  12      164.06      189.21     11.60 o 
  -6   0  12        4.61       11.12      5.48 o 
  -5   0  12      272.34      272.29     15.11 o 
  -4   0  12      545.42      522.74     31.06 o 
  -3   0  12      249.23      224.45     19.82 o 
  -2   0  12        7.74       11.67      4.05 o 
  -1   0  12     1505.66     1432.27     32.80 o 
   0   0  12     1312.13     1381.82     32.40 o 
   1   0  12      823.33      758.88     24.58 o 
   2   0  12      885.60      782.24     37.98 o 
   3   0  12      320.56      328.17     24.62 o 
   4   0  12      110.82      103.08     16.67 o 
   5   0  12       19.19        9.49     12.03 o 
   6   0  12       64.31       59.86     16.90 o 
  -8   1  12      169.15      189.47     15.28 o 
  -7   1  12      368.25      336.51     27.71 o 
  -6   1  12      591.13      556.49     23.66 o 
  -5   1  12      967.95      944.20     32.25 o 
  -4   1  12     1014.62      966.24     45.43 o 
  -3   1  12     2948.65     2770.29     71.26 o 
  -2   1  12      724.44      676.84     23.01 o 
  -1   1  12      987.03      954.63     26.33 o 
   0   1  12     1196.60     1191.44     35.00 o 
   1   1  12      777.33      882.07     29.42 o 
   2   1  12      588.69      582.15     22.72 o 
   3   1  12      687.74      670.30     36.28 o 
   4   1  12      356.65      370.19     26.93 o 
   5   1  12      173.33      209.18     22.84 o 
   6   1  12      186.42      224.36     24.96 o 
  -8   2  12      201.77      210.25     16.18 o 
  -7   2  12      286.34      304.43     17.76 o 
  -6   2  12      532.89      547.58     23.35 o 
  -5   2  12      372.80      402.30     18.98 o 
  -4   2  12      436.63      458.30     19.51 o 
  -3   2  12      962.04      920.97     23.63 o 
  -2   2  12      574.23      533.18     23.91 o 
  -1   2  12      982.82      882.50     28.91 o 
   0   2  12      106.73      108.80      9.62 o 
   1   2  12      339.65      336.55     16.94 o 
   2   2  12      410.88      394.41     18.23 o 
   3   2  12      354.34      330.57     17.37 o 
   4   2  12      271.51      260.87     15.95 o 
   5   2  12      155.25      144.47     19.88 o 
   6   2  12       81.12      100.33     18.66 o 
  -8   3  12      150.06      147.07     14.26 o 
  -7   3  12      241.73      233.96     24.95 o 
  -6   3  12      550.14      523.89     23.39 o 
  -5   3  12      646.62      601.19     37.27 o 
  -4   3  12      196.58      203.66     13.64 o 
  -3   3  12     1121.27     1142.90     28.88 o 
  -2   3  12     1197.77     1199.99     29.33 o 
  -1   3  12     1091.36     1040.07     32.74 o 
   0   3  12     2615.49     2454.62     66.36 o 
   1   3  12     1034.35     1053.06     32.58 o 
   2   3  12      626.87      682.93     25.27 o 
   3   3  12      514.29      582.62     22.88 o 
   4   3  12      545.48      553.76     23.18 o 
   5   3  12      171.14      184.54     22.13 o 
  -7   4  12       22.09       37.67      9.13 o 
  -6   4  12       88.12       84.83     18.10 o 
  -5   4  12       85.36       92.56     11.53 o 
  -4   4  12      713.20      733.88     26.66 o 
  -3   4  12     1082.80     1118.12     35.59 o 
  -2   4  12     1194.10     1187.95     28.90 o 
  -1   4  12     1163.55     1109.19     35.59 o 
   0   4  12     1179.44     1087.80     47.89 o 
   1   4  12      500.79      436.83     23.88 o 
   2   4  12      277.42      275.85     15.56 o 
   3   4  12      165.84      151.66     12.78 o 
   4   4  12       99.32      115.11     18.00 o 
   5   4  12       81.32       61.10     15.71 o 
  -7   5  12      204.91      209.15     16.63 o 
  -6   5  12      302.50      286.97     17.39 o 
  -5   5  12      108.59       95.05     17.74 o 
  -4   5  12      652.25      627.83     23.88 o 
  -3   5  12      922.02      878.89     23.90 o 
  -2   5  12     1051.17     1000.29     33.75 o 
  -1   5  12     1113.84     1052.57     34.47 o 
   0   5  12      883.46      823.68     29.71 o 
   1   5  12     1317.47     1224.69     67.74 o 
   2   5  12      475.51      463.60     21.02 o 
   3   5  12      352.47      372.10     28.34 o 
   4   5  12      122.90      134.54     13.07 o 
   5   5  12      129.85      116.37     19.47 o 
  -7   6  12      462.24      496.09     24.69 o 
  -6   6  12      246.97      253.47     17.22 o 
  -5   6  12      328.45      354.13     18.89 o 
  -4   6  12     1032.93     1019.51     34.44 o 
  -3   6  12       90.54      106.67     11.48 o 
  -2   6  12      496.67      515.80     22.61 o 
  -1   6  12      259.89      254.03     15.93 o 
   0   6  12      760.44      719.97     27.47 o 
   1   6  12      266.27      243.95     15.53 o 
   2   6  12      249.85      261.69     24.31 o 
   3   6  12      351.54      379.49     29.27 o 
   4   6  12      155.85      163.08     15.02 o 
  -6   7  12      197.09      192.63     15.59 o 
  -5   7  12      226.08      254.53     16.24 o 
  -4   7  12      905.76      887.02     31.77 o 
  -3   7  12      675.89      644.60     38.10 o 
  -2   7  12      544.85      556.51     24.07 o 
  -1   7  12      527.12      522.76     23.33 o 
   0   7  12      648.36      627.98     25.56 o 
   1   7  12      543.44      535.96     23.07 o 
   2   7  12      481.44      463.96     33.28 o 
   3   7  12      373.87      372.38     29.34 o 
   4   7  12      372.32      400.60     22.48 o 
  -5   8  12      364.57      387.84     22.52 o 
  -4   8  12      291.86      310.62     27.13 o 
  -3   8  12      141.66      156.58     19.94 o 
  -2   8  12      422.68      416.56     21.13 o 
  -1   8  12      296.57      282.18     17.47 o 
   0   8  12      215.02      227.47     15.45 o 
   1   8  12      275.50      277.22     26.18 o 
   2   8  12      144.76      159.41     21.63 o 
   3   8  12      137.62      161.64     21.47 o 
  -4   9  12      468.77      493.76     34.80 o 
  -3   9  12      260.26      274.50     24.97 o 
  -2   9  12      468.31      471.82     23.42 o 
  -1   9  12      317.25      312.84     18.91 o 
   0   9  12      399.64      380.55     30.70 o 
   1   9  12      377.87      387.04     31.61 o 
   2   9  12      226.28      230.88     24.98 o 
  -1  10  12       80.90       85.30     18.65 o 
  -3  -9  13      310.88      331.93     19.77 o 
  -2  -9  13      176.94      180.01     15.18 o 
  -1  -9  13      261.32      300.88     18.44 o 
   0  -9  13      303.90      313.72     20.49 o 
   1  -9  13      272.99      287.19     35.46 o 
  -4  -8  13       91.20       69.05     11.03 o 
  -3  -8  13      302.24      321.61     19.01 o 
  -2  -8  13      276.14      267.37     17.27 o 
  -1  -8  13      191.72      194.56     19.48 o 
   0  -8  13      230.13      236.52     16.66 o 
   1  -8  13      313.22      295.79     19.45 o 
   2  -8  13      220.51      201.02     21.01 o 
  -5  -7  13      162.34      176.65     14.81 o 
  -4  -7  13      170.15      177.46     14.33 o 
  -3  -7  13      670.03      690.73     27.70 o 
  -2  -7  13      565.95      557.88     23.90 o 
  -1  -7  13      589.90      574.78     35.64 o 
   0  -7  13      566.67      488.84     34.74 o 
   1  -7  13      190.05      189.38     15.68 o 
   2  -7  13      190.74      190.71     15.80 o 
   3  -7  13      101.53      102.72     12.88 o 
  -6  -6  13      206.09      203.57     15.48 o 
  -5  -6  13      328.58      334.54     18.81 o 
  -4  -6  13      450.72      430.80     20.77 o 
  -3  -6  13      245.86      245.93     12.84 o 
  -2  -6  13      420.20      422.84     16.26 o 
  -1  -6  13      465.73      431.17     30.31 o 
   0  -6  13      515.73      506.12     34.49 o 
   1  -6  13      417.27      428.76     27.81 o 
   2  -6  13      285.99      273.56     17.39 o 
   3  -6  13      176.69      183.47     14.81 o 
   4  -6  13      160.50      190.58     12.87 o 
  -7  -5  13      157.16      175.23     20.76 o 
  -6  -5  13      182.80      161.85     20.18 o 
  -5  -5  13      436.02      458.30     20.84 o 
  -4  -5  13       89.17       92.69      8.35 o 
  -3  -5  13      450.80      463.27     16.73 o 
  -2  -5  13      141.98      150.63     10.15 o 
  -1  -5  13      490.32      479.04     30.91 o 
   0  -5  13      528.14      508.30     32.51 o 
   1  -5  13      789.78      742.48     27.92 o 
   2  -5  13      351.05      327.99     14.47 o 
   3  -5  13      463.42      490.47     18.45 o 
   4  -5  13      268.14      278.45     18.79 o 
  -7  -4  13       63.86       45.87     14.01 o 
  -6  -4  13      139.17      133.52     17.63 o 
  -5  -4  13      578.23      581.39     19.06 o 
  -4  -4  13      552.88      551.73     18.32 o 
  -3  -4  13      688.44      675.85     20.60 o 
  -2  -4  13      875.28      831.58     29.40 o 
  -1  -4  13      656.09      669.93     34.53 o 
   0  -4  13      221.66      256.71     22.50 o 
   1  -4  13      245.83      271.66     23.77 o 
   2  -4  13      450.19      473.85     16.97 o 
   3  -4  13      252.95      271.25     13.32 o 
   4  -4  13      109.43      138.53     14.43 o 
   5  -4  13      123.49      161.93     21.98 o 
  -7  -3  13      156.97      179.01     20.26 o 
  -6  -3  13      469.11      544.41     32.74 o 
  -5  -3  13      652.65      666.45     31.29 o 
  -4  -3  13      789.32      809.44     22.93 o 
  -3  -3  13     1158.46     1163.12     28.98 o 
  -2  -3  13     1637.13     1579.98     43.84 o 
  -1  -3  13      373.75      392.91     21.93 o 
   0  -3  13      610.79      595.22     33.89 o 
   1  -3  13      468.44      430.68     19.29 o 
   2  -3  13      664.90      638.51     20.16 o 
   3  -3  13      133.29      121.15     12.52 o 
   4  -3  13      204.46      197.63     22.67 o 
   5  -3  13      174.90      160.27     22.72 o 
  -8  -2  13       30.78       31.02      9.26 o 
  -7  -2  13       55.46       61.15     13.73 o 
  -6  -2  13      278.20      286.94     27.46 o 
  -5  -2  13      312.69      305.44     16.75 o 
  -4  -2  13      313.45      291.84     16.26 o 
  -3  -2  13      544.02      522.63     21.07 o 
  -2  -2  13     1640.50     1603.41     46.11 o 
  -1  -2  13     1214.99     1197.14     37.22 o 
   0  -2  13      717.31      752.75     25.21 o 
   1  -2  13      878.31      878.09     29.29 o 
   2  -2  13      468.68      525.65     25.07 o 
   3  -2  13      267.06      289.37     17.52 o 
   4  -2  13      105.11      130.11     18.60 o 
   5  -2  13      192.33      203.48     24.02 o 
  -8  -1  13      181.63      221.85     16.27 o 
  -7  -1  13      250.45      283.58     13.89 o 
  -6  -1  13      511.29      506.43     22.22 o 
  -5  -1  13      268.92      267.63     15.65 o 
  -4  -1  13      780.79      741.90     39.78 o 
  -3  -1  13     1021.93     1010.82     48.46 o 
  -2  -1  13     1405.93     1354.32     39.67 o 
  -1  -1  13      788.42      746.03     20.33 o 
   0  -1  13     1219.72     1180.86     28.82 o 
   1  -1  13     1121.56     1078.04     43.53 o 
   2  -1  13      334.29      363.22     17.64 o 
   3  -1  13      553.63      525.55     31.91 o 
   4  -1  13      331.22      340.91     27.50 o 
   5  -1  13       93.89      105.65     18.76 o 
  -8   0  13       83.29       69.79     16.42 o 
  -7   0  13      181.37      179.56     11.48 o 
  -6   0  13      366.26      341.97     18.14 o 
  -5   0  13      350.40      352.88     25.72 o 
  -4   0  13      758.19      745.07     39.06 o 
  -3   0  13      227.11      207.63     20.91 o 
  -2   0  13      516.03      509.40     15.45 o 
  -1   0  13      480.27      476.01     15.22 o 
   0   0  13      502.59      515.58     16.43 o 
   1   0  13      882.39      839.29     23.40 o 
   2   0  13      660.75      694.74     35.58 o 
   3   0  13      298.37      296.36     22.82 o 
   4   0  13      320.56      359.09     27.70 o 
   5   0  13      223.84      260.35     25.71 o 
  -8   1  13      172.31      208.61     16.94 o 
  -7   1  13      245.71      269.72     17.53 o 
  -6   1  13      534.45      520.66     23.14 o 
  -5   1  13      249.06      257.98     16.06 o 
  -4   1  13      841.55      841.20     42.34 o 
  -3   1  13     1118.56     1112.34     50.78 o 
  -2   1  13     1369.92     1299.05     38.79 o 
  -1   1  13      772.09      750.79     20.45 o 
   0   1  13     1193.72     1127.02     35.33 o 
   1   1  13     1087.60     1046.84     33.79 o 
   2   1  13      293.35      296.51     16.43 o 
   3   1  13      532.82      494.33     21.95 o 
   4   1  13      322.45      307.06     24.95 o 
   5   1  13       83.90       94.24     17.39 o 
  -8   2  13       22.92       34.03     11.71 o 
  -7   2  13       58.64       49.00      9.83 o 
  -6   2  13      269.28      272.96     16.89 o 
  -5   2  13      332.28      328.04     17.68 o 
  -4   2  13      291.96      274.71     15.62 o 
  -3   2  13      603.13      564.48     20.16 o 
  -2   2  13     1685.43     1592.78     72.99 o 
  -1   2  13     1178.13     1196.60     36.86 o 
   0   2  13      731.23      776.40     26.84 o 
   1   2  13      843.65      876.98     29.85 o 
   2   2  13      457.15      495.16     21.25 o 
   3   2  13      261.29      306.66     19.91 o 
   4   2  13      100.80      129.76     12.36 o 
   5   2  13      188.15      211.45     22.20 o 
  -7   3  13      149.96      159.94     14.46 o 
  -6   3  13      462.31      468.59     30.71 o 
  -5   3  13      639.54      656.92     26.15 o 
  -4   3  13      745.60      780.48     49.04 o 
  -3   3  13     1124.05     1061.27     49.39 o 
  -2   3  13     1504.26     1382.58     34.17 o 
  -1   3  13      361.99      353.83     19.66 o 
   0   3  13      615.73      600.06     23.58 o 
   1   3  13      489.89      487.83     20.50 o 
   2   3  13      670.12      685.77     25.87 o 
   3   3  13      176.28      166.93     13.18 o 
   4   3  13      194.59      210.05     22.24 o 
   5   3  13      191.85      210.47     22.61 o 
  -7   4  13       65.04       60.36     10.92 o 
  -6   4  13      156.18      163.10     13.83 o 
  -5   4  13      580.98      559.53     24.10 o 
  -4   4  13      577.55      563.31     22.99 o 
  -3   4  13      652.96      639.82     31.46 o 
  -2   4  13      888.52      855.75     30.03 o 
  -1   4  13      564.02      528.09     22.79 o 
   0   4  13      244.88      244.83     18.34 o 
   1   4  13      252.02      269.49     17.14 o 
   2   4  13      431.63      461.73     20.77 o 
   3   4  13      258.43      310.84     17.18 o 
   4   4  13      117.51      129.96     19.51 o 
   5   4  13      118.33      128.79     20.14 o 
  -7   5  13      143.87      141.40     14.50 o 
  -6   5  13      179.16      185.65     15.31 o 
  -5   5  13      412.32      429.00     21.26 o 
  -4   5  13       64.23       67.95      9.27 o 
  -3   5  13      448.11      448.36     41.73 o 
  -2   5  13      167.21      182.19     13.47 o 
  -1   5  13      556.68      514.47     22.36 o 
   0   5  13      508.96      459.63     21.32 o 
   1   5  13      768.17      690.26     49.99 o 
   2   5  13      328.10      327.61     17.80 o 
   3   5  13      481.12      465.14     32.82 o 
   4   5  13      236.22      249.47     25.47 o 
  -6   6  13      213.83      212.29     22.82 o 
  -5   6  13      350.95      356.59     26.36 o 
  -4   6  13      409.86      426.98     30.57 o 
  -3   6  13      239.82      238.23     16.10 o 
  -2   6  13      390.15      402.41     20.37 o 
  -1   6  13      488.01      464.11     31.15 o 
   0   6  13      552.49      559.61     31.32 o 
   1   6  13      414.57      426.15     20.77 o 
   2   6  13      284.46      323.16     26.05 o 
   3   6  13      186.98      230.77     24.06 o 
   4   6  13      173.21      194.76     23.82 o 
  -5   7  13      127.34      172.26     14.82 o 
  -4   7  13      203.62      184.05     21.94 o 
  -3   7  13      698.94      683.82     39.90 o 
  -2   7  13      554.66      530.06     24.43 o 
  -1   7  13      605.99      568.37     33.78 o 
   0   7  13      584.50      534.76     23.62 o 
   1   7  13      190.11      211.83     23.42 o 
   2   7  13      194.20      208.43     22.90 o 
   3   7  13      103.34      115.61     19.82 o 
  -4   8  13       65.99       90.14     17.77 o 
  -3   8  13      345.55      358.60     28.59 o 
  -2   8  13      277.11      288.58     18.00 o 
  -1   8  13      181.02      222.53     15.99 o 
   0   8  13      225.22      228.95     16.04 o 
   1   8  13      320.03      302.99     28.29 o 
   2   8  13      212.57      256.09     26.66 o 
  -3   9  13      312.70      340.75     27.73 o 
  -2   9  13      163.07      195.99     16.40 o 
  -1   9  13      250.11      258.48     18.07 o 
   0   9  13      311.24      338.26     30.58 o 
   1   9  13      256.60      264.75     27.35 o 
  -4  -8  14      505.96      549.08     28.67 o 
  -3  -8  14      422.80      437.56     22.70 o 
  -2  -8  14      369.59      384.64     20.75 o 
  -1  -8  14      599.76      636.18     40.30 o 
   0  -8  14      171.30      168.87     15.80 o 
   1  -8  14      390.49      372.78     22.28 o 
  -5  -7  14      192.34      198.98     15.70 o 
  -4  -7  14      177.87      182.88     15.16 o 
  -3  -7  14      163.07      163.29     14.17 o 
  -2  -7  14      312.92      323.71     15.34 o 
  -1  -7  14      494.63      449.35     32.95 o 
   0  -7  14      163.29      166.81     22.27 o 
   1  -7  14      126.53      111.35     15.96 o 
   2  -7  14      153.28      176.83     16.29 o 
  -6  -6  14      467.88      507.74     34.05 o 
  -5  -6  14      409.43      431.14     21.85 o 
  -4  -6  14      380.04      404.91     20.77 o 
  -3  -6  14      636.15      665.66     21.96 o 
  -2  -6  14     1003.62     1053.64     29.47 o 
  -1  -6  14      538.19      545.73     34.82 o 
   0  -6  14      481.43      463.46     33.65 o 
   1  -6  14      550.30      560.66     24.93 o 
   2  -6  14      482.48      487.76     23.86 o 
   3  -6  14      182.88      196.52     15.74 o 
  -6  -5  14       88.09       81.24     15.66 o 
  -5  -5  14      168.72      179.16     13.78 o 
  -4  -5  14      305.85      321.55     14.48 o 
  -3  -5  14      204.53      215.60     11.88 o 
  -2  -5  14      181.85      178.32     13.97 o 
  -1  -5  14      219.21      227.07     22.14 o 
   0  -5  14      418.40      401.28     29.81 o 
   1  -5  14      160.89      158.14     13.36 o 
   2  -5  14      110.29      119.01     12.24 o 
   3  -5  14      179.82      194.87     15.98 o 
   4  -5  14       68.88       81.15     13.29 o 
  -7  -4  14      148.33      179.83     20.94 o 
  -6  -4  14      461.00      514.42     34.00 o 
  -5  -4  14      549.41      542.51     24.08 o 
  -4  -4  14      740.32      739.90     22.64 o 
  -3  -4  14      510.17      511.90     17.64 o 
  -2  -4  14      659.81      662.59     26.02 o 
  -1  -4  14     1071.82      976.08     45.19 o 
   0  -4  14      664.79      665.76     38.08 o 
   1  -4  14      418.17      390.21     28.58 o 
   2  -4  14      475.50      479.61     17.94 o 
   3  -4  14      505.21      493.43     23.84 o 
   4  -4  14      357.62      383.66     22.24 o 
  -7  -3  14       63.25       74.76     15.75 o 
  -6  -3  14      239.19      235.06     22.06 o 
  -5  -3  14      304.95      300.99     17.24 o 
  -4  -3  14      265.80      252.24     15.85 o 
  -3  -3  14      538.45      513.97     21.78 o 
  -2  -3  14      199.17      197.93     14.17 o 
  -1  -3  14      475.45      456.82     20.69 o 
   0  -3  14      339.09      360.53     25.55 o 
   1  -3  14      304.53      322.81     16.75 o 
   2  -3  14      136.51      150.58     16.53 o 
   3  -3  14      185.12      218.66     15.92 o 
   4  -3  14      195.79      243.49     25.16 o 
  -7  -2  14      194.67      240.62     23.28 o 
  -6  -2  14      253.71      269.27     16.98 o 
  -5  -2  14      424.26      454.08     21.21 o 
  -4  -2  14      672.11      628.68     35.46 o 
  -3  -2  14      663.78      630.37     24.16 o 
  -2  -2  14      869.38      888.03     30.53 o 
  -1  -2  14     1233.30     1204.76     37.53 o 
   0  -2  14      722.24      719.31     27.00 o 
   1  -2  14      816.43      766.87     27.18 o 
   2  -2  14      515.81      466.59     21.55 o 
   3  -2  14      574.28      562.13     25.04 o 
   4  -2  14      151.43      146.33     20.93 o 
   5  -2  14       69.88       76.10     18.43 o 
  -7  -1  14       70.36       61.13      8.19 o 
  -6  -1  14       80.89       69.07     10.22 o 
  -5  -1  14      213.02      185.49     21.01 o 
  -4  -1  14      335.62      309.02     25.70 o 
  -3  -1  14      174.90      161.93     18.26 o 
  -2  -1  14      342.09      369.20     22.80 o 
  -1  -1  14      515.01      534.93     21.33 o 
   0  -1  14      358.42      398.08     14.58 o 
   1  -1  14      330.82      388.23     15.00 o 
   2  -1  14      304.56      341.92     17.87 o 
   3  -1  14      172.13      228.54     21.80 o 
   4  -1  14      168.32      202.67     22.61 o 
   5  -1  14       58.29       33.79     14.39 o 
  -7   0  14       84.70      107.73     21.07 o 
  -6   0  14      279.02      275.45     17.17 o 
  -5   0  14      721.79      730.72     40.72 o 
  -4   0  14      310.60      307.24     25.31 o 
  -3   0  14      708.96      685.93     38.34 o 
  -2   0  14     1672.13     1591.13     67.29 o 
  -1   0  14      450.10      443.79     14.90 o 
   0   0  14     1033.31      991.32     26.05 o 
   1   0  14      548.22      555.17     18.15 o 
   2   0  14      463.88      420.72     19.65 o 
   3   0  14      195.69      186.51     19.72 o 
   4   0  14      122.92      114.76     17.63 o 
   5   0  14      265.11      274.75     25.93 o 
  -7   1  14       77.41       69.38     11.07 o 
  -6   1  14       86.71       91.30     11.61 o 
  -5   1  14      219.86      188.60     14.12 o 
  -4   1  14      331.30      327.02     26.43 o 
  -3   1  14      185.99      157.29     18.57 o 
  -2   1  14      339.45      341.91     16.45 o 
  -1   1  14      516.18      510.30     20.68 o 
   0   1  14      363.52      390.15     17.94 o 
   1   1  14      318.57      389.54     18.49 o 
   2   1  14      310.48      329.77     17.55 o 
   3   1  14      182.85      239.39     28.12 o 
   4   1  14      171.52      182.88     14.97 o 
   5   1  14       76.78       74.70     16.58 o 
  -7   2  14      214.98      227.73     16.62 o 
  -6   2  14      281.19      312.29     30.43 o 
  -5   2  14      445.96      438.93     21.24 o 
  -4   2  14      649.89      617.80     24.97 o 
  -3   2  14      700.33      662.78     24.67 o 
  -2   2  14      881.79      897.30     35.57 o 
  -1   2  14     1208.58     1129.61     36.43 o 
   0   2  14      720.86      744.86     26.68 o 
   1   2  14      838.46      802.59     28.49 o 
   2   2  14      544.27      510.76     21.94 o 
   3   2  14      560.03      581.36     24.50 o 
   4   2  14      198.17      207.63     25.11 o 
   5   2  14       64.94       51.80     15.95 o 
  -7   3  14       60.61       61.79     11.42 o 
  -6   3  14      218.27      215.69     15.90 o 
  -5   3  14      337.35      313.66     18.03 o 
  -4   3  14      257.24      224.50     14.86 o 
  -3   3  14      551.07      525.79     21.93 o 
  -2   3  14      192.26      182.51     13.29 o 
  -1   3  14      497.99      470.16     20.76 o 
   0   3  14      317.16      310.66     17.04 o 
   1   3  14      300.33      331.16     17.53 o 
   2   3  14      141.79      163.91     13.29 o 
   3   3  14      162.02      173.74     17.62 o 
   4   3  14      190.76      224.79     23.42 o 
  -7   4  14      143.97      152.14     14.98 o 
  -6   4  14      469.63      500.30     28.20 o 
  -5   4  14      570.89      600.40     25.29 o 
  -4   4  14      756.60      742.04     28.15 o 
  -3   4  14      496.26      443.62     21.22 o 
  -2   4  14      714.10      672.88     26.22 o 
  -1   4  14     1039.24      950.40     33.15 o 
   0   4  14      689.93      672.84     30.63 o 
   1   4  14      403.64      378.01     19.26 o 
   2   4  14      488.03      468.01     21.76 o 
   3   4  14      488.46      510.55     23.05 o 
   4   4  14      377.89      398.78     31.22 o 
  -6   5  14       70.85       73.67     11.63 o 
  -5   5  14      172.12      171.40     14.44 o 
  -4   5  14      299.15      263.91     25.87 o 
  -3   5  14      190.91      192.39     14.71 o 
  -2   5  14      195.27      194.19     14.29 o 
  -1   5  14      236.14      212.61     14.91 o 
   0   5  14      404.50      389.16     20.84 o 
   1   5  14      166.76      179.74     22.33 o 
   2   5  14      130.58      154.11     13.40 o 
   3   5  14      174.73      206.76     23.02 o 
   4   5  14       71.03       90.38     18.30 o 
  -6   6  14      435.85      444.92     23.35 o 
  -5   6  14      444.09      473.58     22.68 o 
  -4   6  14      372.75      401.66     30.65 o 
  -3   6  14      662.57      684.05     27.84 o 
  -2   6  14     1014.97     1029.64     36.42 o 
  -1   6  14      513.46      521.06     24.09 o 
   0   6  14      489.21      480.20     22.69 o 
   1   6  14      559.14      528.15     24.19 o 
   2   6  14      472.85      515.24     34.86 o 
   3   6  14      164.68      172.51     21.72 o 
  -5   7  14      176.01      183.22     23.92 o 
  -4   7  14      200.72      224.32     23.35 o 
  -3   7  14      163.57      209.89     22.94 o 
  -2   7  14      331.11      325.43     18.83 o 
  -1   7  14      490.80      476.65     23.18 o 
   0   7  14      168.66      169.45     14.67 o 
   1   7  14      128.52      117.37     18.61 o 
   2   7  14      156.76      192.16     23.68 o 
  -4   8  14      477.70      470.91     35.94 o 
  -3   8  14      415.32      416.47     32.42 o 
  -2   8  14      356.41      346.61     21.89 o 
  -1   8  14      582.13      588.26     27.81 o 
   0   8  14      176.25      200.69     15.77 o 
   1   8  14      410.03      407.46     32.08 o 
  -2  -8  15      183.67      201.21     16.86 o 
  -1  -8  15      114.19      116.38     20.67 o 
  -4  -7  15      605.87      673.82     29.02 o 
  -3  -7  15      492.94      535.97     24.59 o 
  -2  -7  15      630.11      646.17     28.12 o 
  -1  -7  15      345.69      379.60     30.93 o 
   0  -7  15      430.31      389.17     32.46 o 
   1  -7  15      178.31      167.71     15.44 o 
  -5  -6  15       14.60       15.78      8.39 o 
  -4  -6  15       29.02       40.18      9.35 o 
  -3  -6  15      136.54      145.75     10.93 o 
  -2  -6  15      106.60      117.10     12.85 o 
  -1  -6  15       83.92       81.41     17.02 o 
   0  -6  15       80.41       66.25     16.89 o 
   1  -6  15      160.68      180.39     15.07 o 
   2  -6  15       71.80       83.03     11.68 o 
  -6  -5  15       87.35      103.34     18.48 o 
  -5  -5  15      239.70      228.86     23.71 o 
  -4  -5  15      422.88      441.23     17.44 o 
  -3  -5  15      424.85      434.07     21.13 o 
  -2  -5  15      708.56      735.58     32.61 o 
  -1  -5  15      619.74      629.78     26.75 o 
   0  -5  15      810.93      786.31     44.20 o 
   1  -5  15      677.27      727.28     28.40 o 
   2  -5  15      266.28      274.47     17.39 o 
   3  -5  15      197.03      247.85     26.77 o 
  -6  -4  15       64.50       51.89     14.53 o 
  -5  -4  15       71.06       71.43     10.69 o 
  -4  -4  15       74.71       88.79     10.91 o 
  -3  -4  15      158.35      164.58     13.26 o 
  -2  -4  15       98.66      106.58     11.93 o 
  -1  -4  15       76.78       90.72     17.98 o 
   0  -4  15      145.60      144.63     19.05 o 
   1  -4  15      137.20      146.44     12.69 o 
   2  -4  15      256.51      279.11     26.07 o 
   3  -4  15       35.94       53.17     11.21 o 
  -6  -3  15      352.00      384.39     29.18 o 
  -5  -3  15      593.43      605.68     25.75 o 
  -4  -3  15      967.78      968.09     48.03 o 
  -3  -3  15      925.17      937.59     31.94 o 
  -2  -3  15      698.35      726.03     27.48 o 
  -1  -3  15      932.31      934.42     33.35 o 
   0  -3  15      767.68      759.03     29.15 o 
   1  -3  15      671.68      681.05     38.86 o 
   2  -3  15      531.91      524.28     23.60 o 
   3  -3  15      194.68      182.44     18.10 o 
   4  -3  15      291.06      254.73     26.40 o 
  -7  -2  15      175.13      184.52     21.33 o 
  -6  -2  15       35.08       34.20      9.48 o 
  -5  -2  15      162.50      156.09     20.05 o 
  -4  -2  15      280.23      251.42     23.23 o 
  -3  -2  15      195.62      193.15     20.41 o 
  -2  -2  15      292.51      268.32     15.88 o 
  -1  -2  15      148.55      170.91     12.99 o 
   0  -2  15      143.71      154.67     12.92 o 
   1  -2  15       20.35       26.58      7.56 o 
   2  -2  15      155.68      183.48     13.97 o 
   3  -2  15       66.19       92.29     16.14 o 
   4  -2  15       43.12       47.59     14.99 o 
  -7  -1  15      414.91      418.54     21.86 o 
  -6  -1  15      244.97      261.54     25.32 o 
  -5  -1  15      911.85      874.24     46.61 o 
  -4  -1  15      663.58      638.90     38.84 o 
  -3  -1  15     1003.46     1005.68     48.94 o 
  -2  -1  15      812.30      815.04     43.04 o 
  -1  -1  15     1178.39     1155.91     53.87 o 
   0  -1  15      793.05      815.96     43.12 o 
   1  -1  15      723.09      708.25     21.72 o 
   2  -1  15      624.66      640.63     34.69 o 
   3  -1  15      326.50      331.67     26.00 o 
   4  -1  15      632.74      621.86     38.78 o 
  -7   0  15      226.29      233.41     20.92 o 
  -6   0  15       42.93       26.80      8.93 o 
  -5   0  15       47.04       39.95     14.47 o 
  -4   0  15      119.28      100.08     16.66 o 
  -3   0  15      149.63      143.05     19.48 o 
  -2   0  15       62.73       62.09     14.28 o 
  -1   0  15      158.69      158.06     18.69 o 
   0   0  15      134.48      167.91     10.16 o 
   1   0  15      307.05      317.39     16.98 o 
   2   0  15        0.77       -4.64      9.79 o 
   3   0  15       64.53       81.89     11.18 o 
   4   0  15        1.75       -4.07      9.47 o 
  -7   1  15      386.98      412.15     22.59 o 
  -6   1  15      263.94      287.49     18.33 o 
  -5   1  15      911.99      897.38     32.70 o 
  -4   1  15      720.96      718.19     40.72 o 
  -3   1  15      954.31      908.95     48.04 o 
  -2   1  15      841.84      799.57     43.40 o 
  -1   1  15     1181.43     1185.08     42.48 o 
   0   1  15      746.68      756.92     27.93 o 
   1   1  15      736.04      726.87     27.17 o 
   2   1  15      636.66      600.01     24.81 o 
   3   1  15      325.21      347.95     26.70 o 
   4   1  15      598.20      629.00     27.14 o 
  -7   2  15      164.97      154.90     15.36 o 
  -6   2  15       44.78       36.07      9.84 o 
  -5   2  15      140.55      146.34     13.61 o 
  -4   2  15      297.02      298.85     20.50 o 
  -3   2  15      200.53      186.56     13.45 o 
  -2   2  15      280.15      278.45     15.86 o 
  -1   2  15      152.14      162.34     12.78 o 
   0   2  15      153.19      176.71     13.32 o 
   1   2  15       18.53       36.14      8.48 o 
   2   2  15      160.06      191.34     16.61 o 
   3   2  15       75.80      102.68     11.68 o 
   4   2  15       52.43       67.84     11.08 o 
  -6   3  15      326.68      343.95     20.51 o 
  -5   3  15      564.38      585.53     25.60 o 
  -4   3  15      949.77      931.13     56.92 o 
  -3   3  15      896.43      864.03     47.80 o 
  -2   3  15      685.25      664.32     28.80 o 
  -1   3  15      988.94      984.14     48.38 o 
   0   3  15      758.66      735.22     27.88 o 
   1   3  15      677.29      690.20     26.91 o 
   2   3  15      516.78      514.21     23.27 o 
   3   3  15      188.53      190.09     15.04 o 
   4   3  15      264.52      235.18     24.59 o 
  -6   4  15       71.51       63.48     11.22 o 
  -5   4  15       58.59       44.15      9.79 o 
  -4   4  15       74.23       53.84      9.54 o 
  -3   4  15      138.43      126.28     12.42 o 
  -2   4  15       89.22       96.58     11.43 o 
  -1   4  15       76.11       81.13     10.44 o 
   0   4  15      140.10      135.75     12.70 o 
   1   4  15      144.64      168.67     25.80 o 
   2   4  15      255.87      292.32     17.67 o 
   3   4  15       40.21       67.56     15.98 o 
  -6   5  15       81.74       84.87     12.18 o 
  -5   5  15      215.23      202.48     15.84 o 
  -4   5  15      428.51      454.23     32.88 o 
  -3   5  15      442.89      420.79     21.53 o 
  -2   5  15      694.31      649.97     35.45 o 
  -1   5  15      603.22      582.61     41.91 o 
   0   5  15      788.90      765.34     29.90 o 
   1   5  15      677.49      655.53     27.80 o 
   2   5  15      248.07      269.03     17.16 o 
   3   5  15      205.99      233.34     23.71 o 
  -5   6  15        8.02       -5.04     10.86 o 
  -4   6  15       26.72       34.51     14.67 o 
  -3   6  15      146.71      149.15     28.17 o 
  -2   6  15      113.42      130.94     13.25 o 
  -1   6  15      101.50      106.63     14.60 o 
   0   6  15       75.83       73.90     12.11 o 
   1   6  15      162.43      176.63     20.47 o 
   2   6  15       61.22       81.01     17.23 o 
  -4   7  15      620.60      717.73     44.14 o 
  -3   7  15      457.69      458.77     24.39 o 
  -2   7  15      665.62      652.29     28.55 o 
  -1   7  15      359.90      363.55     20.84 o 
   0   7  15      404.80      403.81     27.83 o 
   1   7  15      176.67      177.92     22.99 o 
  -2   8  15      161.70      169.67     15.96 o 
  -1   8  15      110.39      117.11     16.21 o 
  -2  -7  16       77.91       75.88     12.48 o 
  -1  -7  16       24.54       10.84     14.07 o 
  -4  -6  16      352.49      398.24     21.83 o 
  -3  -6  16      603.30      639.77     27.59 o 
  -2  -6  16      296.26      312.83     24.49 o 
  -1  -6  16      520.12      499.82     25.40 o 
   0  -6  16      409.07      444.75     33.05 o 
   1  -6  16      385.25      391.58     21.58 o 
  -5  -5  16      118.30       88.92     16.96 o 
  -4  -5  16       19.64       17.25      8.59 o 
  -3  -5  16        3.27       -7.67      7.84 o 
  -2  -5  16       21.91        8.91      8.44 o 
  -1  -5  16       44.29       30.98     10.45 o 
   0  -5  16       18.41       15.98     12.97 o 
   1  -5  16       44.31       45.93      9.50 o 
   2  -5  16        1.26      -14.33     11.02 o 
  -5  -4  16      397.93      406.77     25.69 o 
  -4  -4  16      350.84      357.88     28.16 o 
  -3  -4  16      645.22      655.53     26.53 o 
  -2  -4  16      843.46      887.18     32.52 o 
  -1  -4  16      842.19      862.10     32.43 o 
   0  -4  16      519.22      514.70     39.50 o 
   1  -4  16      485.20      483.83     33.32 o 
   2  -4  16      466.16      485.88     34.96 o 
  -6  -3  16       83.13       65.63     15.38 o 
  -5  -3  16       47.69       47.98     15.28 o 
  -4  -3  16       20.01       17.87     13.22 o 
  -3  -3  16       45.76       63.88     15.55 o 
  -2  -3  16       24.51       33.96      9.39 o 
  -1  -3  16      238.68      247.58     16.38 o 
   0  -3  16       23.03       24.87      9.10 o 
   1  -3  16       38.43       31.58     12.81 o 
   2  -3  16       18.12       16.08     12.88 o 
   3  -3  16       89.61      103.37     12.97 o 
  -6  -2  16      412.33      364.73     30.08 o 
  -5  -2  16      157.93      165.10     21.34 o 
  -4  -2  16      790.14      746.39     43.16 o 
  -3  -2  16      748.37      783.04     42.10 o 
  -2  -2  16     1031.09     1034.53     51.23 o 
  -1  -2  16      590.86      584.64     25.08 o 
   0  -2  16      808.62      774.83     30.09 o 
   1  -2  16      608.71      622.18     26.55 o 
   2  -2  16      409.79      447.28     21.46 o 
   3  -2  16      237.29      247.65     23.33 o 
  -6  -1  16       32.26       11.60     13.16 o 
  -5  -1  16       31.76       29.66     13.32 o 
  -4  -1  16       26.66       24.08     13.91 o 
  -3  -1  16       69.74       69.88     16.69 o 
  -2  -1  16       97.44       74.90     15.56 o 
  -1  -1  16        1.75        3.64     11.77 o 
   0  -1  16       88.24      122.64     11.75 o 
   1  -1  16       18.61       21.83      7.44 o 
   2  -1  16       37.56       50.87     10.29 o 
   3  -1  16       22.35       46.90     13.15 o 
  -6   0  16      519.96      551.23     25.68 o 
  -5   0  16      260.35      275.87     25.67 o 
  -4   0  16      970.13      984.27     50.98 o 
  -3   0  16      727.60      703.14     40.40 o 
  -2   0  16      663.48      592.56     35.94 o 
  -1   0  16      809.00      849.01     44.71 o 
   0   0  16      834.21      808.17     29.62 o 
   1   0  16      395.01      400.23     19.26 o 
   2   0  16      434.24      444.05     21.58 o 
   3   0  16      445.33      422.83     21.93 o 
  -6   1  16       34.55       31.38      9.17 o 
  -5   1  16       38.84       44.90      9.72 o 
  -4   1  16       19.80       16.62     13.32 o 
  -3   1  16       79.43       94.07     17.06 o 
  -2   1  16      102.76       92.73     17.68 o 
  -1   1  16        4.59       -3.80     11.10 o 
   0   1  16       85.66      120.83     11.43 o 
   1   1  16       21.13       36.67      8.67 o 
   2   1  16       40.28       58.73      9.94 o 
   3   1  16       18.87       33.84      9.57 o 
  -6   2  16      404.98      436.97     22.40 o 
  -5   2  16      158.79      155.55     14.36 o 
  -4   2  16      786.31      801.14     30.27 o 
  -3   2  16      755.35      740.99     43.50 o 
  -2   2  16     1033.23      991.91     51.26 o 
  -1   2  16      616.53      652.30     25.56 o 
   0   2  16      817.60      829.55     29.89 o 
   1   2  16      621.54      629.59     25.75 o 
   2   2  16      414.36      436.67     21.37 o 
   3   2  16      237.30      222.32     16.23 o 
  -6   3  16       84.89       69.06     11.65 o 
  -5   3  16       53.05       42.70      9.78 o 
  -4   3  16       20.01        5.27     13.46 o 
  -3   3  16       45.22       39.90     14.31 o 
  -2   3  16       20.00       30.35      8.56 o 
  -1   3  16      234.79      236.70     16.65 o 
   0   3  16       26.10       31.65      8.42 o 
   1   3  16       36.07       50.91     10.08 o 
   2   3  16       15.42       36.93      9.22 o 
   3   3  16       89.40      117.17     12.84 o 
  -5   4  16      427.81      402.94     21.67 o 
  -4   4  16      363.25      301.81     28.76 o 
  -3   4  16      631.52      578.45     39.02 o 
  -2   4  16      827.40      838.28     40.00 o 
  -1   4  16      818.66      835.23     36.24 o 
   0   4  16      538.77      522.26     23.71 o 
   1   4  16      468.07      486.61     23.00 o 
   2   4  16      467.12      518.00     24.03 o 
  -5   5  16      119.98      113.99     21.37 o 
  -4   5  16       24.64       12.54     12.52 o 
  -3   5  16        3.72       -8.14      7.13 o 
  -2   5  16       23.31       14.21      8.49 o 
  -1   5  16       35.73       23.60     14.81 o 
   0   5  16       22.55       26.15      9.07 o 
   1   5  16       36.81       35.74      9.58 o 
   2   5  16        0.37        4.17     11.78 o 
  -4   6  16      362.36      417.77     33.75 o 
  -3   6  16      615.28      630.50     28.41 o 
  -2   6  16      290.83      310.96     23.11 o 
  -1   6  16      541.00      540.16     25.44 o 
   0   6  16      407.97      405.44     22.05 o 
   1   6  16      401.23      380.08     21.63 o 
  -2   7  16       81.83       73.79     12.02 o 
  -1   7  16       28.24       41.52     10.59 o 
  -2  -6  17       17.98       21.52      9.93 o 
  -1  -6  17       22.17       11.40     10.27 o 
  -4  -5  17      540.90      585.14     37.40 o 
  -3  -5  17      473.45      548.69     36.07 o 
  -2  -5  17      725.03      788.72     31.60 o 
  -1  -5  17      670.20      701.07     29.49 o 
   0  -5  17      600.79      648.33     29.17 o 
   1  -5  17      217.69      190.88     23.19 o 
  -4  -4  17       73.66       57.20     16.07 o 
  -3  -4  17        0.27       14.91     13.87 o 
  -2  -4  17       23.65       25.33      9.32 o 
  -1  -4  17       15.36       17.12      9.18 o 
   0  -4  17        7.34        9.37      8.85 o 
   1  -4  17        1.74        0.73     11.70 o 
  -5  -3  17      464.10      455.92     33.53 o 
  -4  -3  17      563.68      596.03     37.39 o 
  -3  -3  17      552.41      593.62     37.40 o 
  -2  -3  17      380.82      408.31     31.41 o 
  -1  -3  17      616.47      637.10     27.18 o 
   0  -3  17      445.57      484.39     23.55 o 
   1  -3  17      707.64      753.61     31.75 o 
   2  -3  17      208.30      230.30     24.89 o 
  -5  -2  17       40.50       47.89     15.89 o 
  -4  -2  17       11.42        8.39     12.65 o 
  -3  -2  17       44.93       24.21     14.50 o 
  -2  -2  17       29.43       10.14     13.67 o 
  -1  -2  17        4.52      -13.42     12.01 o 
   0  -2  17       13.31       10.27      8.20 o 
   1  -2  17       22.81       29.32      9.67 o 
   2  -2  17       22.06        9.92      9.73 o 
  -5  -1  17      783.25      809.94     46.72 o 
  -4  -1  17      382.11      384.80     31.13 o 
  -3  -1  17      748.64      746.36     43.67 o 
  -2  -1  17      835.31      898.56     47.39 o 
  -1  -1  17      984.92     1073.23     52.74 o 
   0  -1  17      639.03      659.65     40.04 o 
   1  -1  17      514.99      527.18     24.16 o 
   2  -1  17      449.97      492.06     23.08 o 
  -6   0  17        6.00        5.02      8.54 o 
  -5   0  17       94.24      115.27     20.47 o 
  -4   0  17        0.11        4.72     12.24 o 
  -3   0  17       42.70       31.11     15.25 o 
  -2   0  17       42.22       37.82     15.29 o 
  -1   0  17       23.41       10.52     13.18 o 
   0   0  17       35.84       47.33     15.08 o 
   1   0  17        2.60        5.40      7.56 o 
   2   0  17       19.48       12.78      8.16 o 
  -5   1  17      781.20      834.08     60.99 o 
  -4   1  17      395.35      391.93     31.95 o 
  -3   1  17      737.03      773.89     45.08 o 
  -2   1  17      800.01      819.15     46.70 o 
  -1   1  17      937.96      946.84     50.32 o 
   0   1  17      640.17      681.30     39.72 o 
   1   1  17      509.38      489.29     37.09 o 
   2   1  17      437.89      455.96     22.55 o 
  -5   2  17       39.13       52.02     10.76 o 
  -4   2  17       12.31        1.16     12.82 o 
  -3   2  17       46.42       27.64     15.22 o 
  -2   2  17       30.09       22.65     14.16 o 
  -1   2  17        5.20        9.51     12.64 o 
   0   2  17       13.20        7.49      8.12 o 
   1   2  17       23.97       41.62      9.09 o 
   2   2  17       23.08       24.35      9.05 o 
  -5   3  17      432.05      437.43     35.18 o 
  -4   3  17      538.11      505.83     36.97 o 
  -3   3  17      588.21      547.52     37.47 o 
  -2   3  17      397.62      411.32     32.00 o 
  -1   3  17      609.46      637.33     26.72 o 
   0   3  17      458.02      480.05     37.35 o 
   1   3  17      690.32      698.19     28.88 o 
   2   3  17      224.04      273.75     17.70 o 
  -4   4  17       71.78       71.84     17.22 o 
  -3   4  17        0.18       -7.59     12.06 o 
  -2   4  17       22.14       18.89      9.04 o 
  -1   4  17       13.90       11.03      8.56 o 
   0   4  17        8.17        4.52      8.49 o 
   1   4  17        1.54       -2.39      7.49 o 
  -4   5  17      525.96      474.97     36.62 o 
  -3   5  17      487.61      445.48     34.82 o 
  -2   5  17      705.76      732.51     30.76 o 
  -1   5  17      641.00      629.62     32.93 o 
   0   5  17      620.41      681.01     28.86 o 
   1   5  17      177.14      194.40     22.23 o 
  -2   6  17       20.36       20.17      9.95 o 
  -1   6  17       20.72       22.19      9.23 o 
  -3  -4  18      509.20      527.40     36.17 o 
  -2  -4  18      577.19      612.74     39.80 o 
  -1  -4  18      451.14      516.61     25.74 o 
   0  -4  18      466.16      468.41     24.31 o 
  -4  -3  18       14.57       26.10     15.83 o 
  -3  -3  18       59.31       74.70     17.12 o 
  -2  -3  18       17.19       17.47     15.24 o 
  -1  -3  18       34.50       30.80     14.28 o 
   0  -3  18        8.53        7.84     13.02 o 
  -4  -2  18      570.72      596.08     39.82 o 
  -3  -2  18      503.47      546.42     37.10 o 
  -2  -2  18      662.47      672.29     41.16 o 
  -1  -2  18      274.76      282.56     28.01 o 
   0  -2  18      602.78      615.39     39.65 o 
   1  -2  18      167.70      176.57     15.70 o 
  -5  -1  18       21.77        7.80     13.21 o 
  -4  -1  18        1.47       13.59     14.44 o 
  -3  -1  18       32.79       19.62     15.11 o 
  -2  -1  18       78.63       84.00     17.29 o 
  -1  -1  18       75.17       86.26     18.55 o 
   0  -1  18       36.74       52.63     15.47 o 
   1  -1  18       34.64       28.44     15.46 o 
  -5   0  18       83.05       89.22     19.83 o 
  -4   0  18      279.88      284.46     28.67 o 
  -3   0  18      569.20      555.65     38.12 o 
  -2   0  18      305.04      312.17     28.57 o 
  -1   0  18      300.93      312.46     28.21 o 
   0   0  18      526.92      562.40     37.61 o 
   1   0  18      508.93      540.55     36.33 o 
  -5   1  18       26.01       25.23      9.93 o 
  -4   1  18        0.53        5.31     13.85 o 
  -3   1  18       34.07       64.68     16.24 o 
  -2   1  18       88.97       96.34     18.76 o 
  -1   1  18       70.17       74.49     17.30 o 
   0   1  18       32.78       42.29     14.72 o 
   1   1  18       30.84       21.95     15.14 o 
  -4   2  18      613.35      644.76     41.84 o 
  -3   2  18      484.02      490.55     35.96 o 
  -2   2  18      686.14      696.22     42.99 o 
  -1   2  18      317.93      330.91     28.81 o 
   0   2  18      583.30      625.74     39.63 o 
   1   2  18      173.13      164.69     14.22 o 
  -4   3  18       12.51       23.37     15.82 o 
  -3   3  18       60.60       66.90     17.23 o 
  -2   3  18       22.44       14.18     12.93 o 
  -1   3  18       31.11       53.35     16.20 o 
   0   3  18        7.98       -2.74      7.47 o 
  -3   4  18      506.09      548.88     39.14 o 
  -2   4  18      590.21      574.22     39.97 o 
  -1   4  18      503.07      545.88     25.41 o 
   0   4  18      440.87      468.02     23.59 o 
  -2  -2  19      256.08      252.14     26.73 o 
  -1  -2  19       14.02       16.08     15.74 o 
  -3  -1  19      329.22      339.24     31.17 o 
  -2  -1  19      458.16      478.29     35.84 o 
  -1  -1  19      784.59      861.21     48.64 o 
  -3   0  19       33.55       53.02     18.25 o 
  -2   0  19      229.53      245.60     26.05 o 
  -1   0  19       24.32       11.91     13.23 o 
   0   0  19        6.07       17.70     13.50 o 
  -3   1  19      344.24      360.21     31.12 o 
  -2   1  19      453.38      489.79     36.30 o 
  -1   1  19      749.67      778.76     46.54 o 
  -2   2  19      241.78      281.85     28.52 o 
  -1   2  19       16.03        4.72     13.17 o 
                                                 
